# Supplementary material for: Aloe emodin attenuates Aβ1–42-Induced neurotoxicity in SH-SY5Y cells via downregulation of PPM1K
Source: Open Med (Wars). 2026 Jul 7;21(1):20261473. doi: 10.1515/med-2026-1473 (PMC13340830; doi:10.1515/med-2026-1473)
Supplement: Supplementary file 1 — Supplementary Material [file j_med-2026-1473_suppl_001.xlsx]

## Sheet: GSE267554.top.table
GeneID	padj	pvalue	lfcSE	stat	log2FoldChange	baseMean	Symbol	Description
22801	7.85e-35	3.84e-39	0.058	13.0882	0.759765	3418.92	ITGA11	integrin subunit alpha 11
1281	5.70e-28	5.58e-32	0.1654	11.7699	1.94686	153.55	COL3A1	collagen type III alpha 1 chain
3304	7.05e-27	1.04e-30	0.0854	11.5208	0.984364	5022.92	HSPA1B	heat shock protein family A (Hsp70) member 1B
8714	2.23e-25	4.37e-29	0.1833	11.1939	2.05174	511.66	ABCC3	ATP binding cassette subfamily C member 3
3303	2.86e-24	7.00e-28	0.0859	10.9453	0.940344	4912.35	HSPA1A	heat shock protein family A (Hsp70) member 1A
90990	1.69e-23	5.73e-27	0.0856	10.7532	0.920451	628.44	KIFC2	kinesin family member C2
441951	1.69e-23	5.80e-27	0.0706	-10.7519	-0.758989	1467.34	ZFAS1	ZNFX1 antisense RNA 1
2619	8.74e-22	3.42e-25	0.1571	10.3692	1.62906	450.66	GAS1	growth arrest specific 1
11093	2.94e-21	1.29e-24	0.1459	10.2413	1.49434	212.31	ADAMTS13	ADAM metallopeptidase with thrombospondin type 1 motif 13
653319	3.17e-20	1.55e-23	0.0866	9.99802	0.865707	694.55	MATCAP1	microtubule associated tyrosine carboxypeptidase 1
692196	1.40e-19	7.52e-23	0.1455	-9.84074	-1.43175	77.57	SNORD76	small nucleolar RNA, C/D box 76
11240	1.64e-19	9.66e-23	0.1381	9.81547	1.35589	287.75	PADI2	peptidyl arginine deiminase 2
6241	2.59e-19	1.65e-22	0.0441	-9.76129	-0.430265	12084.1	RRM2	ribonucleotide reductase regulatory subunit M2
56928	7.41e-19	5.08e-22	0.0677	9.64664	0.652793	1544.85	SPPL2B	signal peptide peptidase like 2B
3910	1.27e-18	9.33e-22	0.1113	9.58405	1.06635	6277.15	LAMA4	laminin subunit alpha 4
10347	3.46e-18	2.71e-21	0.1938	9.47338	1.83605	683.99	ABCA7	ATP binding cassette subfamily A member 7
106635533	5.08e-18	4.23e-21	0.0998	-9.42678	-0.940864	399.49	SNORA103	small nucleolar RNA, H/ACA box 103
72	2.51e-17	2.21e-20	0.178	-9.25154	-1.64656	212.39	ACTG2	actin gamma 2, smooth muscle
51317	3.18e-17	2.95e-20	0.0833	9.2206	0.768023	1578.65	PHF21A	PHD finger protein 21A
80162	3.93e-17	3.85e-20	0.1007	9.19226	0.92548	529.75	PGGHG	protein-glucosylgalactosylhydroxylysine glucosidase
9902	5.46e-17	5.61e-20	0.0703	9.15157	0.643599	8109.23	MRC2	mannose receptor C type 2
4054	8.53e-17	9.19e-20	0.0906	9.0981	0.824722	6004.23	LTBP3	latent transforming growth factor beta binding protein 3
5129	8.75e-17	9.85e-20	0.2312	9.09058	2.10183	342.45	CDK18	cyclin dependent kinase 18
64773	8.96e-17	1.05e-19	0.0868	9.08329	0.78861	1184.46	PCED1A	PC-esterase domain containing 1A
84033	9.14e-17	1.12e-19	0.144	9.07669	1.30661	837.56	OBSCN	obscurin, cytoskeletal calmodulin and titin-interacting RhoGEF
85378	1.17e-16	1.49e-19	0.0719	9.04548	0.650386	2130.08	TUBGCP6	tubulin gamma complex associated protein 6
2746	2.40e-16	3.17e-19	0.043	-8.96272	-0.385584	5605.93	GLUD1	glutamate dehydrogenase 1
6339	2.68e-16	3.67e-19	0.1313	8.94651	1.17483	266.27	SCNN1D	sodium channel epithelial 1 subunit delta
100093630	3.38e-16	4.81e-19	0.123	-8.91663	-1.09631	243.76	SNHG8	small nucleolar RNA host gene 8
5021	3.83e-16	5.63e-19	0.2278	-8.89914	-2.02733	1401.65	OXTR	oxytocin receptor
200933	4.25e-16	6.45e-19	0.0635	-8.88404	-0.564488	1858.77	FBXO45	F-box protein 45
23179	4.86e-16	7.62e-19	0.0704	8.86545	0.624073	1206.15	RGL1	ral guanine nucleotide dissociation stimulator like 1
7322	5.30e-16	8.57e-19	0.0537	-8.8524	-0.475798	4211.22	UBE2D2	ubiquitin conjugating enzyme E2 D2
65010	5.62e-16	9.36e-19	0.0755	8.84245	0.667627	1312.73	SLC26A6	solute carrier family 26 member 6
4052	1.51e-15	2.59e-18	0.1256	8.72797	1.09643	409.04	LTBP1	latent transforming growth factor beta binding protein 1
3608	2.63e-15	4.64e-18	0.0393	-8.66194	-0.340598	10962.2	ILF2	interleukin enhancer binding factor 2
112476	3.57e-15	6.47e-18	0.1353	8.62401	1.16698	750.37	PRRT2	proline rich transmembrane protein 2
254427	4.05e-15	7.55e-18	0.0896	-8.6063	-0.771291	365.85	PROSER2	proline and serine rich 2
357	5.83e-15	1.11e-17	0.1647	8.56162	1.41009	414.41	SHROOM2	shroom family member 2
7318	1.01e-14	1.97e-17	0.2315	8.49543	1.96672	549.1	UBA7	ubiquitin like modifier activating enzyme 7
20	1.81e-14	3.64e-17	0.1185	8.42391	0.99863	1718.23	ABCA2	ATP binding cassette subfamily A member 2
60674	2.10e-14	4.33e-17	0.1165	-8.40371	-0.978896	2413.03	GAS5	growth arrest specific 5
6653	3.01e-14	6.34e-17	0.2293	8.35882	1.91644	669.12	SORL1	sortilin related receptor 1
22981	3.23e-14	7.12e-17	0.0933	8.34508	0.778183	908.11	NINL	ninein like
7533	3.23e-14	6.97e-17	0.0692	-8.34746	-0.577842	8931.15	YWHAH	tyrosine 3-monooxygenase/tryptophan 5-monooxygenase activation protein eta
10234	6.49e-14	1.47e-16	0.0983	8.25927	0.811737	3907.1	LRRC17	leucine rich repeat containing 17
55784	6.49e-14	1.49e-16	0.1457	8.25705	1.20288	196.77	MCTP2	multiple C2 and transmembrane domain containing 2
3306	7.75e-14	1.82e-16	0.1135	8.2333	0.934287	734.31	HSPA2	heat shock protein family A (Hsp70) member 2
6616	7.97e-14	1.91e-16	0.1378	8.22738	1.1339	184.88	SNAP25	synaptosome associated protein 25
112858	1.03e-13	2.52e-16	0.0712	-8.19437	-0.583348	748.01	TP53RK	TP53 regulating kinase
53373	1.38e-13	3.45e-16	0.1063	8.15629	0.866904	967.25	TPCN1	two pore segment channel 1
57449	1.88e-13	4.79e-16	0.0843	8.1166	0.684627	1241.02	PLEKHG5	pleckstrin homology and RhoGEF domain containing G5
80034	2.37e-13	6.15e-16	0.2263	8.0863	1.83015	271.12	CSRNP3	cysteine and serine rich nuclear protein 3
51287	2.55e-13	6.79e-16	0.0548	-8.07417	-0.442632	1237.38	COA4	cytochrome c oxidase assembly factor 4 homolog
440456	2.55e-13	6.88e-16	0.1188	8.07267	0.958675	402.35	PLEKHM1P1	pleckstrin homology and RUN domain containing M1 pseudogene 1
338707	2.78e-13	7.63e-16	0.1291	8.06007	1.0409	450.35	B4GALNT4	beta-1,4-N-acetyl-galactosaminyltransferase 4
834	3.97e-13	1.11e-15	0.2442	8.01425	1.95679	126.29	CASP1	caspase 1
387758	5.75e-13	1.63e-15	0.3061	7.96646	2.4387	65.91	FIBIN	fin bud initiation factor homolog
64065	6.05e-13	1.75e-15	0.0874	-7.95808	-0.695933	1585.08	PERP	p53 apoptosis effector related to PMP22
10209	6.42e-13	1.89e-15	0.0809	-7.94854	-0.643396	12453.1	EIF1	eukaryotic translation initiation factor 1
57139	6.64e-13	1.98e-15	0.2278	7.94245	1.80946	99.63	RGL3	ral guanine nucleotide dissociation stimulator like 3
114897	7.81e-13	2.37e-15	0.2392	7.92018	1.89452	151.46	C1QTNF1	C1q and TNF related 1
3909	9.42e-13	2.91e-15	0.1412	7.89484	1.11475	1360.86	LAMA3	laminin subunit alpha 3
85446	9.51e-13	2.98e-15	0.1461	7.89175	1.15308	317.89	ZFHX2	zinc finger homeobox 2
84286	1.19e-12	3.78e-15	0.0789	7.86196	0.620168	461.94	TMEM175	transmembrane protein 175
9905	1.26e-12	4.08e-15	0.0747	7.85258	0.586623	3495.56	SGSM2	small G protein signaling modulator 2
3484	1.30e-12	4.27e-15	0.2281	-7.84663	-1.78968	92.53	IGFBP1	insulin like growth factor binding protein 1
3679	1.30e-12	4.33e-15	0.0696	7.84486	0.546314	4262.54	ITGA7	integrin subunit alpha 7
79037	1.41e-12	4.76e-15	0.1835	7.83297	1.43767	317.38	PVRIG	PVR related immunoglobulin domain containing
140876	1.62e-12	5.57e-15	0.2753	7.8133	2.15121	435.93	RIPOR3	RIPOR family member 3
114879	1.76e-12	6.13e-15	0.1257	7.80122	0.980231	667.68	OSBPL5	oxysterol binding protein like 5
200916	2.11e-12	7.43e-15	0.1605	-7.77692	-1.24813	615.69	RPL22L1	ribosomal protein L22 like 1
150465	2.22e-12	7.95e-15	0.065	-7.76841	-0.504985	5375.09	TTL	tubulin tyrosine ligase
576	2.46e-12	8.90e-15	0.1176	7.754	0.911684	1293.59	ADGRB2	adhesion G protein-coupled receptor B2
5414	2.51e-12	9.20e-15	0.2441	7.74982	1.89147	331.25	SEPTIN4	septin 4
10290	2.58e-12	9.74e-15	0.0918	7.74257	0.710732	3016.13	SPEG	striated muscle enriched protein kinase
80022	2.58e-12	9.67e-15	0.2553	7.74354	1.97684	144.47	MYO15B	myosin XVB
9401	3.11e-12	1.19e-14	0.0497	7.71742	0.383806	2894.97	RECQL4	RecQ like helicase 4
89849	3.22e-12	1.24e-14	0.1317	7.71137	1.01595	932.96	ATG16L2	autophagy related 16 like 2
1915	3.26e-12	1.28e-14	0.0558	-7.70792	-0.430107	214471	EEF1A1	eukaryotic translation elongation factor 1 alpha 1
1207	3.31e-12	1.31e-14	0.0471	-7.70445	-0.362663	2789.98	CLNS1A	chloride nucleotide-sensitive channel 1A
50937	3.48e-12	1.40e-14	0.2002	7.69652	1.54105	525.68	CDON	cell adhesion associated, oncogene regulated
8398	3.64e-12	1.48e-14	0.2008	7.68911	1.54418	142.78	PLA2G6	phospholipase A2 group VI
2735	4.05e-12	1.69e-14	0.2454	7.67256	1.88304	87.85	GLI1	GLI family zinc finger 1
3183	4.05e-12	1.69e-14	0.0577	-7.67253	-0.442608	23215	HNRNPC	heterogeneous nuclear ribonucleoprotein C
220965	4.44e-12	1.87e-14	0.2548	7.65936	1.95164	154.9	FAM13C	family with sequence similarity 13 member C
25994	4.62e-12	1.97e-14	0.0616	-7.65267	-0.471267	3772.02	HIGD1A	HIG1 hypoxia inducible domain family member 1A
5534	4.66e-12	2.01e-14	0.0706	-7.6502	-0.539884	4869.38	PPP3R1	protein phosphatase 3 regulatory subunit B, alpha
7127	4.67e-12	2.04e-14	0.2415	7.64834	1.84726	1784.99	TNFAIP2	TNF alpha induced protein 2
25861	4.83e-12	2.13e-14	0.117	7.64266	0.893952	528	WHRN	whirlin
5501	4.99e-12	2.22e-14	0.0581	-7.63707	-0.443853	9566.33	PPP1CC	protein phosphatase 1 catalytic subunit gamma
114822	5.29e-12	2.39e-14	0.1692	7.62793	1.29055	521.25	RHPN1	rhophilin Rho GTPase binding protein 1
308	5.79e-12	2.64e-14	0.0665	-7.61492	-0.506083	23364.8	ANXA5	annexin A5
91408	9.19e-12	4.23e-14	0.057	-7.5537	-0.430722	2427.58	BTF3L4	basic transcription factor 3 like 4
83857	9.20e-12	4.28e-14	0.1136	7.55212	0.857622	2663.38	TMTC1	transmembrane O-mannosyltransferase targeting cadherins 1
51332	1.08e-11	5.09e-14	0.1372	7.52969	1.03296	142.14	SPTBN5	spectrin beta, non-erythrocytic 5
10882	1.09e-11	5.19e-14	0.1611	7.52714	1.21298	653.07	C1QL1	complement C1q like 1
7555	1.10e-11	5.27e-14	0.075	-7.52494	-0.56455	9627.05	CNBP	CCHC-type zinc finger nucleic acid binding protein
106614088	1.19e-11	5.75e-14	0.2152	7.51359	1.6166	157.08	MIR34AHG	MIR34A host gene
998	1.22e-11	5.99e-14	0.0677	-7.5083	-0.508651	12022.9	CDC42	cell division cycle 42
55173	1.70e-11	8.42e-14	0.0552	-7.46365	-0.412087	2406.54	MRPS10	mitochondrial ribosomal protein S10
284004	1.76e-11	8.80e-14	0.1399	7.45773	1.0436	576.09	HEXD	hexosaminidase D
602	1.98e-11	9.99e-14	0.1688	7.44106	1.2561	1325.13	BCL3	BCL3 transcription coactivator
23642	2.00e-11	1.02e-13	0.1459	-7.43813	-1.08559	4497.16	SNHG1	small nucleolar RNA host gene 1
2171	2.05e-11	1.05e-13	0.1514	-7.43412	-1.12558	851.24	FABP5	fatty acid binding protein 5
10098	2.16e-11	1.12e-13	0.0877	-7.42551	-0.651313	5275.85	TSPAN5	tetraspanin 5
23371	2.26e-11	1.18e-13	0.2079	7.41862	1.54208	1377.8	TNS2	tensin 2
55367	2.61e-11	1.38e-13	0.1463	7.39808	1.08269	1071.09	PIDD1	p53-induced death domain protein 1
55706	2.87e-11	1.53e-13	0.0642	-7.38415	-0.473741	6463.07	NDC1	NDC1 transmembrane nucleoporin
253769	3.15e-11	1.71e-13	0.0679	7.36978	0.500105	836.77	WDR27	WD repeat domain 27
9304	3.15e-11	1.71e-13	0.126	-7.36955	-0.928301	206.52	SNORD22	small nucleolar RNA, C/D box 22
1375	3.40e-11	1.86e-13	0.1596	7.35833	1.1744	136.22	CPT1B	carnitine palmitoyltransferase 1B
4041	3.58e-11	1.98e-13	0.0895	7.35003	0.658045	1488.47	LRP5	LDL receptor related protein 5
4837	3.72e-11	2.08e-13	0.1827	7.3437	1.3418	2338.93	NNMT	nicotinamide N-methyltransferase
92906	3.87e-11	2.18e-13	0.0473	-7.33722	-0.347054	2501.79	HNRNPLL	heterogeneous nuclear ribonucleoprotein L like
10461	4.35e-11	2.47e-13	0.0938	7.32043	0.686842	291.3	MERTK	MER proto-oncogene, tyrosine kinase
2888	4.64e-11	2.66e-13	0.1563	-7.31055	-1.14268	71.5	GRB14	growth factor receptor bound protein 14
79778	4.66e-11	2.69e-13	0.1185	7.30891	0.866106	1444.14	MICALL2	MICAL like 2
55601	4.83e-11	2.82e-13	0.1415	7.30283	1.03321	468.09	DDX60	DExD/H-box helicase 60
9644	5.01e-11	2.94e-13	0.1119	7.29689	0.816764	761.07	SH3PXD2A	SH3 and PX domains 2A
374946	5.12e-11	3.06e-13	0.2034	7.29167	1.48276	90.77	DRAXIN	dorsal inhibitory axon guidance protein
10202	5.12e-11	3.06e-13	0.1828	-7.29184	-1.3329	58.82	DHRS2	dehydrogenase/reductase 2
7869	5.60e-11	3.40e-13	0.1224	7.27754	0.890802	644.68	SEMA3B	semaphorin 3B
6632	5.60e-11	3.40e-13	0.0712	-7.27753	-0.518393	3740.98	SNRPD1	small nuclear ribonucleoprotein D1 polypeptide
6553	5.70e-11	3.49e-13	0.0898	7.274	0.653092	453.03	SLC9A5	solute carrier family 9 member A5
8514	5.77e-11	3.56e-13	0.2689	7.27122	1.95521	276.73	KCNAB2	potassium voltage-gated channel subfamily A regulatory beta subunit 2
81794	5.92e-11	3.68e-13	0.0941	7.26678	0.683893	755.1	ADAMTS10	ADAM metallopeptidase with thrombospondin type 1 motif 10
23053	6.66e-11	4.19e-13	0.0711	7.24913	0.515245	3486.05	ZSWIM8	zinc finger SWIM-type containing 8
63941	6.66e-11	4.21e-13	0.1607	7.24876	1.1646	563.29	NECAB3	N-terminal EF-hand calcium binding protein 3
8831	6.72e-11	4.28e-13	0.1101	7.24635	0.797964	2115.64	SYNGAP1	synaptic Ras GTPase activating protein 1
4016	6.85e-11	4.40e-13	0.1351	7.2428	0.978512	2942.15	LOXL1	lysyl oxidase like 1
10574	7.34e-11	4.78e-13	0.0551	-7.23132	-0.398227	12847.5	CCT7	chaperonin containing TCP1 subunit 7
56904	7.34e-11	4.76e-13	0.0801	7.23188	0.579207	1305.57	SH3GLB2	SH3 domain containing GRB2 like, endophilin B2
5901	7.67e-11	5.05e-13	0.0908	-7.22392	-0.655873	16692.6	RAN	RAN, member RAS oncogene family
5355	7.67e-11	5.07e-13	0.0779	-7.22346	-0.56296	3065.01	PLP2	proteolipid protein 2
266727	8.31e-11	5.54e-13	0.1952	7.21147	1.40769	533.9	MDGA1	MAM domain containing glycosylphosphatidylinositol anchor 1
23648	8.31e-11	5.58e-13	0.0669	7.21046	0.482672	1672.69	SSBP3	single stranded DNA binding protein 3
727957	8.71e-11	5.89e-13	0.0987	7.20305	0.711251	1190.76	MROH1	maestro heat like repeat family member 1
79173	1.00e-10	6.82e-13	0.1804	7.18291	1.29582	153.41	BRME1	break repair meiotic recombinase recruitment factor 1
22925	1.02e-10	7.07e-13	0.1943	7.17809	1.39488	1334.12	PLA2R1	phospholipase A2 receptor 1
5533	1.02e-10	7.03e-13	0.0938	-7.17879	-0.673582	753.93	PPP3CC	protein phosphatase 3 catalytic subunit gamma
9301	1.02e-10	7.10e-13	0.1638	-7.17751	-1.17564	77.35	SNORD27	small nucleolar RNA, C/D box 27
140739	1.11e-10	7.75e-13	0.0689	-7.16559	-0.49353	810.99	UBE2F	ubiquitin conjugating enzyme E2 F (putative)
5159	1.12e-10	7.91e-13	0.1529	7.16272	1.0955	3003.67	PDGFRB	platelet derived growth factor receptor beta
28998	1.24e-10	8.81e-13	0.0654	-7.14786	-0.46768	1335.52	MRPL13	mitochondrial ribosomal protein L13
80332	1.36e-10	9.74e-13	0.1525	7.13408	1.08778	591.81	ADAM33	ADAM metallopeptidase domain 33
27352	1.41e-10	1.02e-12	0.0641	7.12818	0.456582	2303.55	SGSM3	small G protein signaling modulator 3
1737	1.41e-10	1.03e-12	0.0653	-7.12709	-0.465715	2175.74	DLAT	dihydrolipoamide S-acetyltransferase
25981	1.78e-10	1.30e-12	0.1519	7.09458	1.0775	351.11	DNAH1	dynein axonemal heavy chain 1
54733	1.78e-10	1.31e-12	0.0764	-7.09348	-0.542073	1843.99	SLC35F2	solute carrier family 35 member F2
9026	1.89e-10	1.40e-12	0.0901	7.08428	0.638206	1065.66	HIP1R	huntingtin interacting protein 1 related
124801	1.95e-10	1.45e-12	0.082	-7.07903	-0.580761	2339.62	LSM12	LSM12 homolog
2825	2.02e-10	1.52e-12	0.2681	-7.07295	-1.8961	124.15	CMKLR2	chemerin chemokine-like receptor 2
117854	2.04e-10	1.54e-12	0.0729	-7.07123	-0.515149	918.75	TRIM6	tripartite motif containing 6
54843	2.08e-10	1.58e-12	0.1077	7.0672	0.760984	619.57	SYTL2	synaptotagmin like 2
80264	2.09e-10	1.60e-12	0.0868	-7.06562	-0.613378	617.39	ZNF430	zinc finger protein 430
91607	2.16e-10	1.66e-12	0.1359	7.0605	0.959502	838.68	SLFN11	schlafen family member 11
25956	2.24e-10	1.73e-12	0.1282	7.05444	0.904167	379.89	SEC31B	SEC31 homolog B, COPII coat complex component
83992	2.24e-10	1.76e-12	0.1577	7.0524	1.11205	155.57	CTTNBP2	cortactin binding protein 2
7732	2.24e-10	1.76e-12	0.2674	7.05238	1.88545	190.18	RNF112	ring finger protein 112
9340	2.35e-10	1.85e-12	0.2313	7.04513	1.62957	84.5	GLP2R	glucagon like peptide 2 receptor
115752	2.38e-10	1.89e-12	0.0687	-7.04263	-0.483589	1429.23	DIS3L	DIS3 like exosome 3'-5' exoribonuclease
7857	2.43e-10	1.94e-12	0.2885	7.03876	2.03033	319.82	SCG2	secretogranin II
5791	2.43e-10	1.95e-12	0.158	7.0379	1.11171	1658.38	PTPRE	protein tyrosine phosphatase receptor type E
284297	2.44e-10	1.97e-12	0.1762	7.03625	1.24007	179.39	SSC5D	scavenger receptor cysteine rich family member with 5 domains
26018	2.49e-10	2.02e-12	0.178	7.03284	1.25199	3575.93	LRIG1	leucine rich repeats and immunoglobulin like domains 1
5143	2.59e-10	2.12e-12	0.2727	7.0263	1.91583	53.98	PDE4C	phosphodiesterase 4C
51075	2.83e-10	2.33e-12	0.0701	-7.0134	-0.491839	2730.9	TMX2	thioredoxin related transmembrane protein 2
6993	2.94e-10	2.44e-12	0.0595	-7.00692	-0.4168	2546.76	DYNLT1	dynein light chain Tctex-type 1
7593	3.21e-10	2.67e-12	0.1131	6.99401	0.790829	480.64	MZF1	myeloid zinc finger 1
440556	3.39e-10	2.84e-12	0.1774	6.98557	1.23958	95.68	PRDM16-DT	PRDM16 divergent transcript
9256	3.74e-10	3.15e-12	0.1912	6.97101	1.33261	245.39	TSPOAP1	TSPO associated protein 1
64135	3.75e-10	3.17e-12	0.2192	6.96984	1.52765	323.19	IFIH1	interferon induced with helicase C domain 1
1075	3.81e-10	3.25e-12	0.1715	-6.96657	-1.19508	4974.69	CTSC	cathepsin C
4007	3.85e-10	3.30e-12	0.0762	-6.96448	-0.530839	831.01	PRICKLE3	prickle planar cell polarity protein 3
9127	4.25e-10	3.67e-12	0.2989	6.94952	2.07714	95.14	P2RX6	purinergic receptor P2X 6
164832	4.63e-10	4.01e-12	0.1378	6.93677	0.955837	277.16	LONRF2	LON peptidase N-terminal domain and ring finger 2
6567	4.68e-10	4.08e-12	0.0975	-6.9345	-0.675891	1720.25	SLC16A2	solute carrier family 16 member 2
8558	4.97e-10	4.35e-12	0.0586	6.92523	0.405799	996.03	CDK10	cyclin dependent kinase 10
10734	5.29e-10	4.66e-12	0.211	6.91553	1.45947	466.81	STAG3	stromal antigen 3
107986633	5.32e-10	4.74e-12	0.1365	6.9131	0.943619	234.65	LOC107986633	uncharacterized LOC107986633
23052	5.32e-10	4.77e-12	0.079	-6.91237	-0.546357	932.28	ENDOD1	endonuclease domain containing 1
1457	5.32e-10	4.75e-12	0.0605	-6.91271	-0.41807	6310.93	CSNK2A1	casein kinase 2 alpha 1
100529241	5.55e-10	5.00e-12	0.0674	-6.90557	-0.465696	2464.24	HSPE1-MOB4	HSPE1-MOB4 readthrough
11266	6.08e-10	5.51e-12	0.0908	-6.89182	-0.625608	823	DUSP12	dual specificity phosphatase 12
9118	6.08e-10	5.54e-12	0.1034	-6.89101	-0.712505	646.14	INA	internexin neuronal intermediate filament protein alpha
23334	6.15e-10	5.68e-12	0.0715	6.88758	0.4928	2749.11	SZT2	SZT2 subunit of KICSTOR complex
301	6.15e-10	5.69e-12	0.0737	-6.88713	-0.507403	12629.7	ANXA1	annexin A1
28977	6.15e-10	5.67e-12	0.0594	-6.88764	-0.408957	3924.39	MRPL42	mitochondrial ribosomal protein L42
149478	6.26e-10	5.82e-12	0.1946	6.88396	1.33941	405.35	BTBD19	BTB domain containing 19
222235	6.61e-10	6.18e-12	0.1143	6.87545	0.786008	347.25	FBXL13	F-box and leucine rich repeat protein 13
284697	6.63e-10	6.23e-12	0.2681	6.87421	1.84285	51.69	BTBD8	BTB domain containing 8
57228	6.96e-10	6.58e-12	0.0858	-6.86658	-0.588982	445.28	SMAGP	small cell adhesion glycoprotein
9771	6.98e-10	6.63e-12	0.2112	6.86541	1.45006	86.48	RAPGEF5	Rap guanine nucleotide exchange factor 5
91461	7.02e-10	6.72e-12	0.1611	6.86355	1.10597	481.05	PKDCC	protein kinase domain containing, cytoplasmic
594839	7.02e-10	6.74e-12	0.1778	-6.86305	-1.22031	53.45	SNORA33	small nucleolar RNA, H/ACA box 33
51023	7.08e-10	6.83e-12	0.0736	-6.86114	-0.505031	730.66	MRPS18C	mitochondrial ribosomal protein S18C
51714	7.46e-10	7.23e-12	0.0748	-6.85305	-0.512637	3794.19	SELENOT	selenoprotein T
9924	7.49e-10	7.30e-12	0.1383	6.85167	0.947623	1119.33	PAN2	poly(A) specific ribonuclease subunit PAN2
91544	7.56e-10	7.40e-12	0.0722	6.84968	0.494373	669.69	UBXN11	UBX domain protein 11
10312	7.62e-10	7.50e-12	0.0824	6.8477	0.564141	3006.86	TCIRG1	T cell immune regulator 1, ATPase H+ transporting V0 subunit a3
23788	7.74e-10	7.66e-12	0.0638	-6.84478	-0.436479	3632.62	MTCH2	mitochondrial carrier 2
114881	8.20e-10	8.16e-12	0.1011	6.83576	0.69137	649.06	OSBPL7	oxysterol binding protein like 7
26160	8.51e-10	8.51e-12	0.0849	6.82974	0.579878	1848.19	IFT172	intraflagellar transport 172
57486	8.69e-10	8.77e-12	0.1419	-6.82544	-0.968396	2437.53	NLN	neurolysin
9466	8.69e-10	8.75e-12	0.0972	6.82565	0.663158	517.13	IL27RA	interleukin 27 receptor subunit alpha
84142	8.76e-10	8.88e-12	0.076	-6.82363	-0.51835	1025.3	ABRAXAS1	abraxas 1, BRCA1 A complex subunit
25927	8.79e-10	8.96e-12	0.0805	-6.82235	-0.549278	1165.28	CNRIP1	cannabinoid receptor interacting protein 1
215	9.00e-10	9.21e-12	0.1739	6.81838	1.18564	390	ABCD1	ATP binding cassette subfamily D member 1
9820	9.18e-10	9.46e-12	0.0655	6.81454	0.4461	1913.83	CUL7	cullin 7
63895	9.18e-10	9.49e-12	0.0965	6.81407	0.657455	640.54	PIEZO2	piezo type mechanosensitive ion channel component 2
26520	1.05e-09	1.10e-11	0.093	-6.79306	-0.631886	783.41	TIMM9	translocase of inner mitochondrial membrane 9
23336	1.05e-09	1.09e-11	0.1055	6.79415	0.716732	2268.63	SYNM	synemin
3643	1.05e-09	1.09e-11	0.1194	6.7937	0.810857	1026.7	INSR	insulin receptor
3659	1.12e-09	1.17e-11	0.1539	6.78328	1.04419	1339.26	IRF1	interferon regulatory factor 1
64073	1.19e-09	1.26e-11	0.1201	-6.77343	-0.813268	135.86	C19orf33	chromosome 19 open reading frame 33
2583	1.20e-09	1.28e-11	0.0978	6.7714	0.662241	1487.29	B4GALNT1	beta-1,4-N-acetyl-galactosaminyltransferase 1
30820	1.21e-09	1.29e-11	0.312	6.76984	2.11234	61.91	KCNIP1	potassium voltage-gated channel interacting protein 1
4035	1.29e-09	1.38e-11	0.0885	6.75959	0.598089	21801.5	LRP1	LDL receptor related protein 1
5465	1.30e-09	1.40e-11	0.1955	6.75778	1.32135	832.66	PPARA	peroxisome proliferator activated receptor alpha
100507217	1.34e-09	1.45e-11	0.0662	-6.75296	-0.446796	1452.8	CHASERR	CHD2 adjacent suppressive regulatory RNA
9881	1.37e-09	1.49e-11	0.3009	6.74859	2.03055	207.17	TRANK1	tetratricopeptide repeat and ankyrin repeat containing 1
352954	1.38e-09	1.51e-11	0.2426	6.74678	1.6366	1471.12	CASTOR3P	CASTOR family member 3, pseudogene
83640	1.42e-09	1.56e-11	0.0636	-6.74253	-0.428798	541.99	RAMAC	RNA guanine-7 methyltransferase activating subunit
64834	1.52e-09	1.67e-11	0.0964	-6.73206	-0.648989	2173.09	ELOVL1	ELOVL fatty acid elongase 1
3615	1.56e-09	1.72e-11	0.0574	-6.72776	-0.386348	7042.51	IMPDH2	inosine monophosphate dehydrogenase 2
80216	1.57e-09	1.75e-11	0.1349	6.72583	0.907481	285	ALPK1	alpha kinase 1
80274	1.59e-09	1.78e-11	0.2386	6.72309	1.60381	63.73	SCUBE1	signal peptide, CUB domain and EGF like domain containing 1
9960	1.66e-09	1.87e-11	0.0659	-6.71578	-0.44234	1156.23	USP3	ubiquitin specific peptidase 3
7326	1.66e-09	1.87e-11	0.0688	-6.7158	-0.462269	5557.83	UBE2G1	ubiquitin conjugating enzyme E2 G1
65265	1.78e-09	2.01e-11	0.0902	-6.70516	-0.604874	1587.46	C8orf33	chromosome 8 open reading frame 33
29964	1.82e-09	2.07e-11	0.2064	6.70125	1.3829	346.4	PRICKLE4	prickle planar cell polarity protein 4
51009	1.92e-09	2.19e-11	0.0606	-6.69261	-0.405669	2975.82	DERL2	derlin 2
57577	1.99e-09	2.28e-11	0.1357	6.68699	0.907493	264.84	CCDC191	coiled-coil domain containing 191
815	2.03e-09	2.35e-11	0.1985	6.68266	1.32631	97.85	CAMK2A	calcium/calmodulin dependent protein kinase II alpha
1459	2.03e-09	2.35e-11	0.071	-6.68256	-0.474784	1637.82	CSNK2A2	casein kinase 2 alpha 2
8624	2.06e-09	2.39e-11	0.0975	-6.67981	-0.651278	1739.7	PSMG1	proteasome assembly chaperone 1
23394	2.07e-09	2.41e-11	0.0459	-6.67881	-0.30634	8155.81	ADNP	activity dependent neuroprotector homeobox
10541	2.12e-09	2.48e-11	0.0727	-6.6746	-0.485099	9179.3	ANP32B	acidic nuclear phosphoprotein 32 family member B
80131	2.13e-09	2.50e-11	0.0762	-6.67337	-0.508204	489.38	LRRC8E	leucine rich repeat containing 8 VRAC subunit E
5515	2.19e-09	2.59e-11	0.079	-6.6683	-0.526514	11271.6	PPP2CA	protein phosphatase 2 catalytic subunit alpha
440081	2.28e-09	2.70e-11	0.0585	6.66222	0.389631	2001	DDX12P	DEAD/H-box helicase 12, pseudogene
57644	2.35e-09	2.80e-11	0.1534	6.65692	1.02093	251.07	MYH7B	myosin heavy chain 7B
9302	2.35e-09	2.81e-11	0.1665	-6.65601	-1.10805	61.87	SNORD26	small nucleolar RNA, C/D box 26
55701	2.49e-09	2.99e-11	0.1555	6.64725	1.03363	1607.06	ARHGEF40	Rho guanine nucleotide exchange factor 40
753	2.69e-09	3.24e-11	0.2175	6.63521	1.44344	62.59	LDLRAD4	low density lipoprotein receptor class A domain containing 4
6398	2.69e-09	3.25e-11	0.4013	6.63458	2.66246	179.62	SECTM1	secreted and transmembrane 1
8522	2.80e-09	3.40e-11	0.2062	6.62819	1.36664	962.96	GAS7	growth arrest specific 7
375775	2.91e-09	3.55e-11	0.1891	6.62156	1.25184	206.29	PNPLA7	patatin like phospholipase domain containing 7
2773	3.17e-09	3.89e-11	0.075	-6.60833	-0.49584	7177.73	GNAI3	G protein subunit alpha i3
4666	3.20e-09	3.94e-11	0.0653	-6.6064	-0.431218	16460.6	NACA	nascent polypeptide associated complex subunit alpha
817	3.23e-09	3.99e-11	0.0967	-6.60442	-0.63842	3837.76	CAMK2D	calcium/calmodulin dependent protein kinase II delta
26774	3.47e-09	4.30e-11	0.1647	-6.59319	-1.08563	291.9	SNORD80	small nucleolar RNA, C/D box 80
64093	3.49e-09	4.34e-11	0.3522	6.59184	2.3215	68.39	SMOC1	SPARC related modular calcium binding 1
286749	3.52e-09	4.41e-11	0.2366	6.58969	1.55898	388.11	STON1-GTF2A1L	STON1-GTF2A1L readthrough
752	3.52e-09	4.39e-11	0.1339	6.59018	0.882534	374.37	FMNL1	formin like 1
720	3.66e-09	4.61e-11	0.2234	6.58297	1.47092	298.39	C4A	complement C4A (Rodgers blood group)
55959	3.77e-09	4.76e-11	0.1302	6.57818	0.856184	830.17	SULF2	sulfatase 2
3993	3.85e-09	4.89e-11	0.2462	6.57439	1.61869	143.84	LLGL2	LLGL scribble cell polarity complex component 2
10188	4.07e-09	5.18e-11	0.1366	6.56575	0.896582	993.58	TNK2	tyrosine kinase non receptor 2
10346	4.08e-09	5.22e-11	0.2244	6.56459	1.47338	507.82	TRIM22	tripartite motif containing 22
22807	4.14e-09	5.32e-11	0.1292	6.56179	0.847819	311.3	IKZF2	IKAROS family zinc finger 2
41	4.21e-09	5.43e-11	0.1458	6.55873	0.956119	876.81	ASIC1	acid sensing ion channel subunit 1
9097	4.23e-09	5.47e-11	0.0742	-6.55747	-0.486808	7540.52	USP14	ubiquitin specific peptidase 14
8462	4.45e-09	5.78e-11	0.1008	-6.54941	-0.660299	421.06	KLF11	KLF transcription factor 11
10580	4.66e-09	6.07e-11	0.1889	6.54207	1.23568	208.74	SORBS1	sorbin and SH3 domain containing 1
60468	4.68e-09	6.11e-11	0.2463	6.54094	1.6109	186.45	BACH2	BTB domain and CNC homolog 2
1116	4.83e-09	6.37e-11	0.2471	6.53483	1.61502	120.58	CHI3L1	chitinase 3 like 1
114088	4.83e-09	6.39e-11	0.1886	6.53426	1.23223	118.57	TRIM9	tripartite motif containing 9
114823	4.83e-09	6.37e-11	0.0703	6.53481	0.459547	7423.43	LENG8	leukocyte receptor cluster member 8
131583	5.01e-09	6.65e-11	0.1653	6.52834	1.07943	247.58	FAM43A	family with sequence similarity 43 member A
113791	5.01e-09	6.67e-11	0.2866	6.52785	1.87056	144.43	PIK3IP1	phosphoinositide-3-kinase interacting protein 1
55779	5.03e-09	6.75e-11	0.1196	6.52606	0.780227	841	CFAP44	cilia and flagella associated protein 44
84973	5.03e-09	6.78e-11	0.1204	-6.52553	-0.785865	545.51	SNHG7	small nucleolar RNA host gene 7
2288	5.03e-09	6.75e-11	0.0838	-6.52606	-0.546756	7766.97	FKBP4	FKBP prolyl isomerase 4
10197	5.08e-09	6.87e-11	0.0903	-6.52348	-0.588767	7047.23	PSME3	proteasome activator subunit 3
54926	5.12e-09	6.94e-11	0.0434	-6.52191	-0.283168	3578.66	UBE2R2	ubiquitin conjugating enzyme E2 R2
79990	5.14e-09	7.00e-11	0.149	6.52063	0.971688	525.8	PLEKHH3	pleckstrin homology, MyTH4 and FERM domain containing H3
101927864	5.14e-09	7.03e-11	0.0902	6.52008	0.588111	772.39	LOC101927864	uncharacterized LOC101927864
9791	5.21e-09	7.14e-11	0.1111	-6.51769	-0.724325	3818.6	PTDSS1	phosphatidylserine synthase 1
57537	5.27e-09	7.25e-11	0.1577	6.51547	1.02717	125.37	SORCS2	sortilin related VPS10 domain containing receptor 2
10307	5.63e-09	7.77e-11	0.1067	6.50496	0.694354	618.63	APBB3	amyloid beta precursor protein binding family B member 3
57571	5.66e-09	7.85e-11	0.1764	6.50344	1.14704	125.37	CARNS1	carnosine synthase 1
2926	5.71e-09	7.94e-11	0.1106	-6.50178	-0.718865	6293.37	GRSF1	G-rich RNA sequence binding factor 1
56917	5.87e-09	8.20e-11	0.2029	6.4969	1.31852	231.07	MEIS3	Meis homeobox 3
84787	5.94e-09	8.33e-11	0.217	6.49458	1.40922	450.66	KMT5C	lysine methyltransferase 5C
55924	5.97e-09	8.39e-11	0.1716	6.49342	1.1145	493.34	INKA2	inka box actin regulator 2
2875	5.98e-09	8.44e-11	0.2556	6.4926	1.65965	52.13	GPT	glutamic--pyruvic transaminase
8872	6.11e-09	8.65e-11	0.0661	-6.48888	-0.429066	3583.27	CDC123	cell division cycle 123
123	6.16e-09	8.75e-11	0.0768	-6.48704	-0.498165	2048.22	PLIN2	perilipin 2
3913	6.71e-09	9.56e-11	0.0593	6.47368	0.384208	6152.36	LAMB2	laminin subunit beta 2
26094	6.79e-09	9.70e-11	0.1706	-6.47148	-1.10417	649.99	DCAF4	DDB1 and CUL4 associated factor 4
54058	6.80e-09	9.75e-11	0.1428	6.4707	0.923754	1790.8	C21orf58	chromosome 21 open reading frame 58
1760	6.86e-09	9.88e-11	0.0978	6.46875	0.632385	1544.1	DMPK	DM1 protein kinase
28512	7.21e-09	1.04e-10	0.0624	-6.46068	-0.402994	1983.36	NKIRAS1	NFKB inhibitor interacting Ras like 1
29062	7.23e-09	1.06e-10	0.1043	6.45856	0.673428	521.89	WDR91	WD repeat domain 91
51124	7.23e-09	1.06e-10	0.0587	-6.45822	-0.378885	2582.94	IER3IP1	immediate early response 3 interacting protein 1
9518	7.23e-09	1.06e-10	0.2798	6.45871	1.80698	169.64	GDF15	growth differentiation factor 15
27113	7.23e-09	1.06e-10	0.2545	6.45871	1.64366	102.29	BBC3	BCL2 binding component 3
290	7.34e-09	1.08e-10	0.1134	6.45548	0.732132	2482.97	ANPEP	alanyl aminopeptidase, membrane
386593	7.50e-09	1.11e-10	0.1265	6.45172	0.81584	557.82	CHKB-CPT1B	CHKB-CPT1B readthrough (NMD candidate)
4940	7.59e-09	1.12e-10	0.119	6.44946	0.767762	1105.01	OAS3	2'-5'-oligoadenylate synthetase 3
1952	7.64e-09	1.13e-10	0.1242	6.44793	0.800844	2428.56	CELSR2	cadherin EGF LAG seven-pass G-type receptor 2
5532	7.68e-09	1.14e-10	0.0699	-6.44658	-0.450468	3619.98	PPP3CB	protein phosphatase 3 catalytic subunit beta
8073	7.77e-09	1.16e-10	0.0748	-6.44384	-0.481791	8653.13	PTP4A2	protein tyrosine phosphatase 4A2
10146	7.77e-09	1.17e-10	0.0658	-6.44339	-0.424087	13644.4	G3BP1	G3BP stress granule assembly factor 1
10457	7.77e-09	1.17e-10	0.139	-6.44375	-0.895555	87.37	GPNMB	glycoprotein nmb
29953	7.94e-09	1.20e-10	0.2198	-6.4397	-1.41521	24.64	TRHDE	thyrotropin releasing hormone degrading enzyme
23129	8.11e-09	1.23e-10	0.0854	6.43596	0.549784	2023.54	PLXND1	plexin D1
3191	8.11e-09	1.23e-10	0.0764	-6.43547	-0.491478	11712.8	HNRNPL	heterogeneous nuclear ribonucleoprotein L
102724814	8.18e-09	1.25e-10	0.1137	6.4336	0.731396	564.7	AP1G2-AS1	AP1G2 antisense RNA 1
5175	8.34e-09	1.27e-10	0.4982	6.43015	3.20334	52.2	PECAM1	platelet and endothelial cell adhesion molecule 1
624	8.71e-09	1.33e-10	0.2448	6.42314	1.57206	227.48	BDKRB2	bradykinin receptor B2
51126	8.80e-09	1.35e-10	0.0622	-6.42104	-0.399298	1893.52	NAA20	N-alpha-acetyltransferase 20, NatB catalytic subunit
441478	8.84e-09	1.36e-10	0.1649	6.41994	1.05879	242.79	NRARP	NOTCH regulated ankyrin repeat protein
6236	9.05e-09	1.40e-10	0.2624	6.41582	1.68333	251.23	RRAD	RRAD, Ras related glycolysis inhibitor and calcium channel regulator
6281	9.08e-09	1.41e-10	0.0646	-6.41493	-0.41414	8700.54	S100A10	S100 calcium binding protein A10
10483	9.08e-09	1.41e-10	0.0517	-6.41443	-0.331472	2875.39	SEC23B	SEC23 homolog B, COPII coat complex component
4065	9.33e-09	1.46e-10	0.1859	6.40978	1.19182	113.06	LY75	lymphocyte antigen 75
146880	9.34e-09	1.46e-10	0.1615	6.40918	1.03525	163.41	ARHGAP27P1	Rho GTPase activating protein 27 pseudogene 1
6427	9.43e-09	1.48e-10	0.0677	-6.4071	-0.433822	10321.8	SRSF2	serine and arginine rich splicing factor 2
3696	1.01e-08	1.60e-10	0.0989	6.39579	0.632723	2365.49	ITGB8	integrin subunit beta 8
2665	1.01e-08	1.61e-10	0.0606	-6.39463	-0.387416	10133.8	GDI2	GDP dissociation inhibitor 2
8812	1.01e-08	1.61e-10	0.06	-6.39502	-0.383649	2147.37	CCNK	cyclin K
727936	1.03e-08	1.65e-10	0.1577	6.39116	1.00811	603.7	GXYLT2	glucoside xylosyltransferase 2
5602	1.05e-08	1.67e-10	0.2774	6.38879	1.77212	58.99	MAPK10	mitogen-activated protein kinase 10
10658	1.07e-08	1.72e-10	0.056	-6.38428	-0.357455	7211.95	CELF1	CUGBP Elav-like family member 1
8428	1.07e-08	1.73e-10	0.0549	-6.38385	-0.350434	3999.38	STK24	serine/threonine kinase 24
29911	1.07e-08	1.73e-10	0.1424	6.38381	0.908874	604.06	HOOK2	hook microtubule tethering protein 2
56265	1.07e-08	1.72e-10	0.1461	6.38429	0.932819	566.32	CPXM1	carboxypeptidase X, M14 family member 1
7832	1.07e-08	1.74e-10	0.261	6.38256	1.66614	358.71	BTG2	BTG anti-proliferation factor 2
7011	1.07e-08	1.74e-10	0.0908	6.38263	0.579559	1936.57	TEP1	telomerase associated protein 1
7334	1.07e-08	1.75e-10	0.0622	-6.38199	-0.396844	3960.42	UBE2N	ubiquitin conjugating enzyme E2 N
401505	1.07e-08	1.75e-10	0.0753	-6.38143	-0.480493	1805.46	TOMM5	translocase of outer mitochondrial membrane 5
114904	1.08e-08	1.78e-10	0.221	6.37947	1.40991	407.58	C1QTNF6	C1q and TNF related 6
55176	1.10e-08	1.81e-10	0.0589	-6.37675	-0.375362	1292.12	SEC61A2	SEC61 translocon subunit alpha 2
966	1.10e-08	1.82e-10	0.0747	-6.3759	-0.476026	17158.7	CD59	CD59 molecule (CD59 blood group)
147166	1.12e-08	1.86e-10	0.0818	6.37264	0.521282	673.18	TRIM16L	tripartite motif containing 16 like
57674	1.12e-08	1.86e-10	0.1278	6.37209	0.814064	8524.03	RNF213	ring finger protein 213
3708	1.18e-08	1.97e-10	0.1092	6.36361	0.695203	1022.46	ITPR1	inositol 1,4,5-trisphosphate receptor type 1
3911	1.19e-08	1.99e-10	0.2055	6.36216	1.30743	4980.58	LAMA5	laminin subunit alpha 5
468	1.22e-08	2.05e-10	0.0883	-6.35788	-0.561623	7404.36	ATF4	activating transcription factor 4
79075	1.22e-08	2.06e-10	0.0647	-6.35713	-0.411281	744.68	DSCC1	DNA replication and sister chromatid cohesion 1
142678	1.23e-08	2.09e-10	0.1341	6.35492	0.852359	1714.75	MIB2	MIB E3 ubiquitin protein ligase 2
348235	1.23e-08	2.09e-10	0.0598	-6.35494	-0.380065	5394.15	SKA2	spindle and kinetochore associated complex subunit 2
3425	1.25e-08	2.11e-10	0.1231	6.35301	0.782114	333.93	IDUA	alpha-L-iduronidase
6880	1.28e-08	2.18e-10	0.0787	-6.34806	-0.499485	2576.29	TAF9	TATA-box binding protein associated factor 9
8260	1.28e-08	2.18e-10	0.0691	-6.3483	-0.438983	1519.32	NAA10	N-alpha-acetyltransferase 10, NatA catalytic subunit
80724	1.29e-08	2.20e-10	0.0922	6.34682	0.585301	585.87	ACAD10	acyl-CoA dehydrogenase family member 10
54625	1.29e-08	2.21e-10	0.148	6.34613	0.938997	3382.17	PARP14	poly(ADP-ribose) polymerase family member 14
2632	1.31e-08	2.25e-10	0.08	-6.34328	-0.507614	3749.81	GBE1	1,4-alpha-glucan branching enzyme 1
3178	1.33e-08	2.29e-10	0.0741	-6.34036	-0.469878	46455.5	HNRNPA1	heterogeneous nuclear ribonucleoprotein A1
26770	1.34e-08	2.31e-10	0.195	-6.33901	-1.23617	138.88	SNORD79	small nucleolar RNA, C/D box 79
716	1.35e-08	2.33e-10	0.174	6.33759	1.10284	667.86	C1S	complement C1s
8743	1.37e-08	2.39e-10	0.4193	6.33409	2.65574	241.05	TNFSF10	TNF superfamily member 10
10322	1.40e-08	2.44e-10	0.0825	-6.33076	-0.522161	1081.57	SMYD5	SMYD family member 5
57478	1.46e-08	2.54e-10	0.0777	-6.32423	-0.491601	938.6	USP31	ubiquitin specific peptidase 31
107986828	1.51e-08	2.65e-10	0.2597	6.31808	1.64066	108.23	LOC107986828
57673	1.54e-08	2.71e-10	0.1475	-6.31447	-0.931615	312.27	BEND3	BEN domain containing 3
23285	1.55e-08	2.75e-10	0.215	6.31233	1.35724	238.7	KIAA1107	replaced by ID 284697
9945	1.55e-08	2.74e-10	0.1103	6.31271	0.696107	5178.96	GFPT2	glutamine-fructose-6-phosphate transaminase 2
221468	1.55e-08	2.76e-10	0.156	6.31188	0.984404	187.83	TMEM217	transmembrane protein 217
51393	1.57e-08	2.80e-10	0.2242	6.30965	1.41432	59.3	TRPV2	transient receptor potential cation channel subfamily V member 2
1902	1.59e-08	2.83e-10	0.2148	-6.30778	-1.3549	643.17	LPAR1	lysophosphatidic acid receptor 1
81614	1.64e-08	2.92e-10	0.0681	-6.30274	-0.428913	3527.59	NIPA2	NIPA magnesium transporter 2
111	1.67e-08	2.99e-10	0.2018	6.29927	1.27133	96.79	ADCY5	adenylate cyclase 5
57732	1.72e-08	3.10e-10	0.2201	6.29359	1.38528	84.36	ZFYVE28	zinc finger FYVE-type containing 28
79666	1.72e-08	3.09e-10	0.0854	-6.29399	-0.537471	703.94	PLEKHF2	pleckstrin homology and FYVE domain containing 2
54619	1.81e-08	3.27e-10	0.1169	-6.28526	-0.734498	583.05	CCNJ	cyclin J
101927556	1.81e-08	3.28e-10	0.1009	-6.28506	-0.634172	2666.46	LOC101927556	uncharacterized LOC101927556
114915	1.83e-08	3.33e-10	0.1043	-6.28278	-0.655537	219.42	EPB41L4A-AS1	EPB41L4A antisense RNA 1
7323	1.86e-08	3.38e-10	0.0721	-6.28026	-0.452832	10247.9	UBE2D3	ubiquitin conjugating enzyme E2 D3
7629	1.90e-08	3.47e-10	0.1478	6.27605	0.927768	889.56	ZNF76	zinc finger protein 76
81035	1.90e-08	3.49e-10	0.4115	6.27545	2.58234	251.49	COLEC12	collectin subfamily member 12
23235	1.97e-08	3.61e-10	0.0826	6.26983	0.51793	3524.19	SIK2	salt inducible kinase 2
29883	2.01e-08	3.69e-10	0.0717	-6.2665	-0.449446	5118.9	CNOT7	CCR4-NOT transcription complex subunit 7
54760	2.01e-08	3.71e-10	0.2132	6.26583	1.33589	91.03	PCSK4	proprotein convertase subtilisin/kexin type 4
134549	2.04e-08	3.77e-10	0.0698	6.26312	0.436874	864.46	SHROOM1	shroom family member 1
55930	2.09e-08	3.88e-10	0.1615	6.25867	1.01052	258.47	MYO5C	myosin VC
57719	2.09e-08	3.89e-10	0.1057	6.25831	0.661651	847.81	ANO8	anoctamin 8
260294	2.10e-08	3.92e-10	0.0916	6.25706	0.573125	664.34	NSUN5P2	NSUN5 pseudogene 2
9196	2.10e-08	3.93e-10	0.1452	6.25681	0.908635	792.24	KCNAB3	potassium voltage-gated channel subfamily A regulatory beta subunit 3
721	2.13e-08	4.00e-10	0.2349	6.25388	1.46885	286.3	C4B	complement C4B (Chido blood group)
5464	2.13e-08	4.01e-10	0.1108	-6.25368	-0.692737	3566.87	PPA1	inorganic pyrophosphatase 1
56888	2.16e-08	4.07e-10	0.1106	-6.25117	-0.691347	3128.57	KCMF1	potassium channel modulatory factor 1
9001	2.17e-08	4.10e-10	0.2818	6.25021	1.7613	112.57	HAP1	huntingtin associated protein 1
54502	2.18e-08	4.14e-10	0.1317	6.2488	0.822993	464.85	RBM47	RNA binding motif protein 47
100287932	2.18e-08	4.14e-10	0.0685	-6.24858	-0.428287	2509.13	TIMM23	translocase of inner mitochondrial membrane 23
22868	2.28e-08	4.34e-10	0.0945	-6.24126	-0.589592	1793.57	FASTKD2	FAST kinase domains 2
1192	2.37e-08	4.52e-10	0.0803	-6.23491	-0.5008	7422.81	CLIC1	chloride intracellular channel 1
100128782	2.39e-08	4.58e-10	0.1361	6.23299	0.848608	371.71	ERCC6L2-AS1	ERCC6L2 antisense RNA 1
91316	2.40e-08	4.60e-10	0.0939	6.23204	0.58498	426.02	GUSBP11	GUSB pseudogene 11
100507127	2.45e-08	4.72e-10	0.1012	-6.22802	-0.630515	1052.86	LINC00707	long intergenic non-protein coding RNA 707
32	2.48e-08	4.78e-10	0.1591	6.2262	0.990392	416.87	ACACB	acetyl-CoA carboxylase beta
51149	2.49e-08	4.81e-10	0.0995	6.2252	0.61962	599.51	MRNIP	MRN complex interacting protein
471	2.54e-08	4.94e-10	0.0805	-6.22091	-0.500852	3542.71	ATIC	5-aminoimidazole-4-carboxamide ribonucleotide formyltransferase/IMP cyclohydrolase
57826	2.54e-08	4.93e-10	0.0751	-6.2212	-0.467307	1896.45	RAP2C	RAP2C, member of RAS oncogene family
55592	2.63e-08	5.13e-10	0.2415	6.21516	1.50115	230.96	GOLGA2P5	GOLGA2 pseudogene 5
84790	2.67e-08	5.22e-10	0.0946	-6.21234	-0.587681	21193.8	TUBA1C	tubulin alpha 1c
3190	2.69e-08	5.28e-10	0.0514	-6.21063	-0.319512	33458.5	HNRNPK	heterogeneous nuclear ribonucleoprotein K
55561	2.74e-08	5.37e-10	0.2309	6.20778	1.43337	176.06	CDC42BPG	CDC42 binding protein kinase gamma
10501	2.74e-08	5.39e-10	0.2687	6.20727	1.66811	387.76	SEMA6B	semaphorin 6B
201191	2.79e-08	5.50e-10	0.1654	6.20414	1.02586	423.64	SAMD14	sterile alpha motif domain containing 14
57291	2.87e-08	5.68e-10	0.1143	-6.19919	-0.708321	544.98	DANCR	differentiation antagonizing non-protein coding RNA
219771	2.89e-08	5.73e-10	0.0666	-6.19767	-0.413063	3151.88	CCNY	cyclin Y
10013	2.90e-08	5.76e-10	0.0796	6.19676	0.49351	2007.98	HDAC6	histone deacetylase 6
114987	2.90e-08	5.78e-10	0.1089	6.19633	0.674572	283.97	WDR31	WD repeat domain 31
2782	3.02e-08	6.04e-10	0.0576	-6.18927	-0.356254	23220.8	GNB1	G protein subunit beta 1
6676	3.02e-08	6.04e-10	0.154	6.18938	0.953029	272.97	SPAG4	sperm associated antigen 4
65009	3.04e-08	6.11e-10	0.2195	6.18754	1.35787	402.22	NDRG4	NDRG family member 4
25890	3.04e-08	6.13e-10	0.1274	-6.18709	-0.788281	537.2	ABI3BP	ABI family member 3 binding protein
256329	3.11e-08	6.28e-10	0.2483	6.18312	1.53506	66.56	LMNTD2	lamin tail domain containing 2
79719	3.11e-08	6.27e-10	0.0592	-6.18346	-0.366035	2385.22	AAGAB	alpha and gamma adaptin binding protein
9742	3.14e-08	6.36e-10	0.1317	6.18132	0.813783	955.55	IFT140	intraflagellar transport 140
1994	3.15e-08	6.40e-10	0.0726	-6.18035	-0.44856	4359.04	ELAVL1	ELAV like RNA binding protein 1
51444	3.28e-08	6.68e-10	0.1279	-6.17357	-0.789561	1757.34	RNF138	ring finger protein 138
51559	3.29e-08	6.71e-10	0.0958	-6.17278	-0.591083	1744.63	NT5DC3	5'-nucleotidase domain containing 3
57862	3.40e-08	6.96e-10	0.0505	-6.16698	-0.311139	1931.89	ZNF410	zinc finger protein 410
57593	3.43e-08	7.05e-10	0.2332	6.16501	1.43791	150.59	EBF4	EBF family member 4
92345	3.75e-08	7.71e-10	0.0772	-6.15085	-0.474964	1303.86	NAF1	nuclear assembly factor 1 ribonucleoprotein
79792	3.78e-08	7.79e-10	0.1135	6.14915	0.697875	1071.83	GSDMD	gasdermin D
105376387	3.81e-08	7.88e-10	0.1099	-6.1473	-0.675751	423	LOC105376387	uncharacterized LOC105376387
54977	3.81e-08	7.90e-10	0.0771	-6.14687	-0.47368	1181.61	SLC25A38	solute carrier family 25 member 38
25851	3.86e-08	8.03e-10	0.1034	6.14443	0.635599	1095.97	TECPR1	tectonin beta-propeller repeat containing 1
55190	3.86e-08	8.02e-10	0.1677	-6.1445	-1.03025	268.45	NUDT11	nudix hydrolase 11
90427	3.94e-08	8.22e-10	0.3303	6.14071	2.02805	537.27	BMF	Bcl2 modifying factor
56994	4.04e-08	8.45e-10	0.1081	-6.13629	-0.66344	760.89	CHPT1	choline phosphotransferase 1
85302	4.04e-08	8.46e-10	0.0819	6.13601	0.502607	782.06	FBF1	Fas binding factor 1
54800	4.13e-08	8.70e-10	0.2253	6.13167	1.38125	1346.46	KLHL24	kelch like family member 24
201232	4.13e-08	8.68e-10	0.1884	6.13189	1.15513	175.67	SLC16A13	solute carrier family 16 member 13
5087	4.14e-08	8.73e-10	0.1328	6.13105	0.81406	5916.17	PBX1	PBX homeobox 1
54681	4.17e-08	8.86e-10	0.1228	6.12864	0.752605	773.38	P4HTM	prolyl 4-hydroxylase, transmembrane
2308	4.17e-08	8.85e-10	0.1073	6.12897	0.657878	333.22	FOXO1	forkhead box O1
100287616	4.17e-08	8.86e-10	0.0955	-6.12872	-0.585325	1489.78	LOXL1-AS1	LOXL1 antisense RNA 1
3778	4.21e-08	8.98e-10	0.086	-6.12657	-0.526733	5243.65	KCNMA1	potassium calcium-activated channel subfamily M alpha 1
8825	4.24e-08	9.05e-10	0.1573	-6.12529	-0.963362	160.75	LIN7A	lin-7 homolog A, crumbs cell polarity complex component
64403	4.27e-08	9.13e-10	0.0725	6.12387	0.444152	3016.3	CDH24	cadherin 24
100129917	4.32e-08	9.26e-10	0.1046	6.12168	0.640267	237.98	PCGF3-AS1	PCGF3 antisense RNA 1
51434	4.53e-08	9.75e-10	0.0612	-6.11346	-0.37403	3191.37	ANAPC7	anaphase promoting complex subunit 7
23435	4.59e-08	9.90e-10	0.0798	-6.11101	-0.487449	11381.8	TARDBP	TAR DNA binding protein
137872	4.60e-08	9.96e-10	0.231	6.11006	1.4117	114.21	ADHFE1	alcohol dehydrogenase iron containing 1
57658	4.60e-08	9.95e-10	0.2014	6.11026	1.23041	2615.2	CALCOCO1	calcium binding and coiled-coil domain 1
51006	4.61e-08	1.00e-09	0.0609	6.10924	0.372049	1510.44	SLC35C2	solute carrier family 35 member C2
84056	4.63e-08	1.01e-09	0.1176	-6.10842	-0.718399	1739.81	KATNAL1	katanin catalytic subunit A1 like 1
255812	4.65e-08	1.01e-09	0.0722	6.10715	0.441224	686.63	SDHAP1	SDHA pseudogene 1
9746	4.65e-08	1.02e-09	0.1742	6.10695	1.06398	1523.76	CLSTN3	calsyntenin 3
56990	4.76e-08	1.04e-09	0.0582	-6.10288	-0.35523	1647.2	CDC42SE2	CDC42 small effector 2
6418	4.84e-08	1.06e-09	0.0958	-6.09978	-0.58417	29165.2	SET	SET nuclear proto-oncogene
140766	4.91e-08	1.08e-09	0.2399	6.09727	1.46259	308.52	ADAMTS14	ADAM metallopeptidase with thrombospondin type 1 motif 14
60489	4.94e-08	1.09e-09	0.1991	6.09568	1.21364	136.59	APOBEC3G	apolipoprotein B mRNA editing enzyme catalytic subunit 3G
7532	5.12e-08	1.13e-09	0.0606	-6.08987	-0.369253	13977.6	YWHAG	tyrosine 3-monooxygenase/tryptophan 5-monooxygenase activation protein gamma
1953	5.16e-08	1.14e-09	0.1004	6.08823	0.611489	3521.37	MEGF6	multiple EGF like domains 6
93109	5.19e-08	1.15e-09	0.1037	6.08698	0.631145	1515.18	TMEM44	transmembrane protein 44
10175	5.24e-08	1.17e-09	0.0784	-6.0848	-0.476787	5083.85	CNIH1	cornichon family AMPA receptor auxiliary protein 1
27254	5.24e-08	1.17e-09	0.2494	6.08461	1.51722	643.84	CSDC2	cold shock domain containing C2
114783	5.25e-08	1.17e-09	0.2756	6.08397	1.67671	134.9	LMTK3	lemur tyrosine kinase 3
80339	5.26e-08	1.18e-09	0.2305	6.08327	1.40201	303.52	PNPLA3	patatin like phospholipase domain containing 3
86	5.28e-08	1.18e-09	0.05	-6.0823	-0.303828	3758.66	ACTL6A	actin like 6A
100128191	5.28e-08	1.19e-09	0.07	6.0819	0.425921	1399.46	TMPO-AS1	TMPO antisense RNA 1
57657	5.43e-08	1.23e-09	0.1922	6.0765	1.16803	369.16	HCN3	hyperpolarization activated cyclic nucleotide gated potassium channel 3
107985216	5.43e-08	1.23e-09	0.2408	6.0767	1.46299	181.15	LOC107985216	uncharacterized LOC107985216
57213	5.43e-08	1.23e-09	0.1248	-6.07676	-0.758567	339.95	SPRYD7	SPRY domain containing 7
9249	5.47e-08	1.24e-09	0.3919	6.075	2.3808	440.16	DHRS3	dehydrogenase/reductase 3
126567	5.50e-08	1.25e-09	0.2875	6.07374	1.74649	71.4	C2CD4C	C2 calcium dependent domain containing 4C
143686	5.53e-08	1.26e-09	0.3531	6.07246	2.14403	497.19	SESN3	sestrin 3
770	5.53e-08	1.26e-09	0.2789	6.0721	1.69367	212.96	CA11	carbonic anhydrase 11
387509	5.71e-08	1.31e-09	0.1698	6.06677	1.03022	238.84	GPR153	G protein-coupled receptor 153
400954	5.90e-08	1.35e-09	0.1213	-6.0611	-0.735057	4233.75	EML6	EMAP like 6
10285	5.99e-08	1.38e-09	0.073	-6.05825	-0.442368	2594.98	SMNDC1	survival motor neuron domain containing 1
25847	6.03e-08	1.39e-09	0.0844	-6.05687	-0.511134	1286.85	ANAPC13	anaphase promoting complex subunit 13
29078	6.03e-08	1.39e-09	0.1358	-6.05644	-0.822748	490.04	NDUFAF4	NADH:ubiquinone oxidoreductase complex assembly factor 4
8905	6.12e-08	1.41e-09	0.1116	-6.05387	-0.675818	2537.69	AP1S2	adaptor related protein complex 1 subunit sigma 2
158056	6.15e-08	1.42e-09	0.1191	6.05278	0.721014	451.11	MAMDC4	MAM domain containing 4
55144	6.18e-08	1.43e-09	0.1281	-6.05155	-0.775175	1673.75	LRRC8D	leucine rich repeat containing 8 VRAC subunit D
11209	6.20e-08	1.44e-09	0.2659	6.05076	1.60917	53.78	MST1P2	macrophage stimulating 1 pseudogene 2
10959	6.26e-08	1.46e-09	0.0834	-6.04891	-0.504433	9810.14	TMED2	transmembrane p24 trafficking protein 2
5604	6.28e-08	1.47e-09	0.054	-6.04793	-0.326294	3760.31	MAP2K1	mitogen-activated protein kinase kinase 1
53827	6.43e-08	1.51e-09	0.1108	-6.04375	-0.669684	1369.88	FXYD5	FXYD domain containing ion transport regulator 5
4247	6.56e-08	1.54e-09	0.0569	-6.04023	-0.343654	2687.24	MGAT2	alpha-1,6-mannosyl-glycoprotein 2-beta-N-acetylglucosaminyltransferase
59352	6.58e-08	1.55e-09	0.3266	6.03953	1.97274	55.2	LGR6	leucine rich repeat containing G protein-coupled receptor 6
1889	6.59e-08	1.55e-09	0.0682	6.03885	0.411714	7562.44	ECE1	endothelin converting enzyme 1
100507246	6.65e-08	1.57e-09	0.1493	-6.03714	-0.901075	3123.34	SNHG16	small nucleolar RNA host gene 16
7161	6.70e-08	1.59e-09	0.3245	6.03519	1.95868	70.12	TP73	tumor protein p73
6717	6.70e-08	1.59e-09	0.0761	-6.03529	-0.459394	1596.42	SRI	sorcin
83758	6.74e-08	1.60e-09	0.1668	6.03385	1.00637	216.85	RBP5	retinol binding protein 5
6660	6.78e-08	1.61e-09	0.1124	6.0326	0.67808	346.46	SOX5	SRY-box transcription factor 5
2900	6.84e-08	1.63e-09	0.2456	6.03049	1.48122	43.87	GRIK4	glutamate ionotropic receptor kainate type subunit 4
7531	6.84e-08	1.63e-09	0.0525	-6.03063	-0.316442	19520	YWHAE	tyrosine 3-monooxygenase/tryptophan 5-monooxygenase activation protein epsilon
100137049	7.00e-08	1.68e-09	0.1507	6.02607	0.907936	233.09	PLA2G4B	phospholipase A2 group IVB
8533	7.00e-08	1.68e-09	0.0755	-6.02578	-0.454812	6624.92	COPS3	COP9 signalosome subunit 3
51360	7.00e-08	1.68e-09	0.0968	-6.02608	-0.583613	1966.96	MBTPS2	membrane bound transcription factor peptidase, site 2
11331	7.07e-08	1.70e-09	0.0618	-6.02378	-0.372474	5175.19	PHB2	prohibitin 2
51209	7.11e-08	1.72e-09	0.114	6.02266	0.686592	244.74	RAB9B	RAB9B, member RAS oncogene family
57000	7.17e-08	1.73e-09	0.1977	6.02094	1.1903	102.69	GSN-AS1	GSN antisense RNA 1
84969	7.18e-08	1.74e-09	0.1979	6.02042	1.19115	207.45	TOX2	TOX high mobility group box family member 2
1181	7.18e-08	1.74e-09	0.0963	6.01994	0.579774	318.45	CLCN2	chloride voltage-gated channel 2
5698	7.28e-08	1.77e-09	0.2625	6.01749	1.57957	174.26	PSMB9	proteasome 20S subunit beta 9
440918	7.30e-08	1.78e-09	0.2774	6.0164	1.66866	73.8	FLJ46875	uncharacterized LOC440918
57624	7.30e-08	1.78e-09	0.3167	6.01628	1.90518	34.58	NYAP2	neuronal tyrosine-phosphorylated phosphoinositide-3-kinase adaptor 2
84108	7.35e-08	1.80e-09	0.0923	-6.01501	-0.555075	1051.07	PCGF6	polycomb group ring finger 6
729156	7.53e-08	1.85e-09	0.0985	-6.01064	-0.591808	394.23	GTF2IRD1P1	GTF2I repeat domain containing 1 pseudogene 1
5876	7.54e-08	1.85e-09	0.1479	-6.01011	-0.889137	2311.49	RABGGTB	Rab geranylgeranyltransferase subunit beta
22931	7.58e-08	1.87e-09	0.07	-6.00897	-0.420551	3483.14	RAB18	RAB18, member RAS oncogene family
3945	7.62e-08	1.88e-09	0.0629	-6.00783	-0.377984	16077	LDHB	lactate dehydrogenase B
1942	7.77e-08	1.93e-09	0.1985	6.00391	1.1917	141.83	EFNA1	ephrin A1
55117	7.77e-08	1.92e-09	0.1943	-6.00415	-1.16643	166.03	SLC6A15	solute carrier family 6 member 15
10333	7.85e-08	1.95e-09	0.1598	6.00192	0.959014	166.52	TLR6	toll like receptor 6
3486	8.06e-08	2.01e-09	0.4288	-5.9973	-2.57193	4486.84	IGFBP3	insulin like growth factor binding protein 3
55534	8.11e-08	2.03e-09	0.2656	5.99574	1.59256	112.65	MAML3	mastermind like transcriptional coactivator 3
79796	8.11e-08	2.03e-09	0.0732	-5.99578	-0.438871	1279.8	ALG9	ALG9 alpha-1,2-mannosyltransferase
993	8.36e-08	2.09e-09	0.0677	-5.99044	-0.405345	1765.13	CDC25A	cell division cycle 25A
84166	8.36e-08	2.10e-09	0.0871	5.99017	0.521493	1097.3	NLRC5	NLR family CARD domain containing 5
113174	8.86e-08	2.22e-09	0.0696	-5.98047	-0.416387	1041.59	SAAL1	serum amyloid A like 1
8829	9.05e-08	2.28e-09	0.0777	5.97659	0.464559	14883	NRP1	neuropilin 1
51193	9.09e-08	2.30e-09	0.0884	-5.9752	-0.528012	1837.17	ZNF639	zinc finger protein 639
57523	9.09e-08	2.30e-09	0.2415	5.97527	1.44319	836.62	NYNRIN	NYN domain and retroviral integrase containing
83642	9.20e-08	2.33e-09	0.0972	5.97306	0.580876	634.3	SELENOO	selenoprotein O
93210	9.24e-08	2.34e-09	0.1437	5.97194	0.858172	391.56	PGAP3	post-GPI attachment to proteins phospholipase 3
10672	9.50e-08	2.42e-09	0.0703	-5.96708	-0.419605	4357.41	GNA13	G protein subunit alpha 13
2653	9.77e-08	2.49e-09	0.1063	-5.96224	-0.63368	501.46	GCSH	glycine cleavage system protein H
57142	1.01e-07	2.57e-09	0.1236	-5.95683	-0.736027	16180.2	RTN4	reticulon 4
91687	1.03e-07	2.63e-09	0.0729	-5.95286	-0.434103	1053.35	CENPL	centromere protein L
58478	1.05e-07	2.70e-09	0.1355	-5.94916	-0.806114	1987.85	ENOPH1	enolase-phosphatase 1
8844	1.06e-07	2.72e-09	0.126	5.94777	0.749582	2736.12	KSR1	kinase suppressor of ras 1
284240	1.06e-07	2.74e-09	0.776	5.94629	4.61437	25.01	LOC284240	uncharacterized LOC284240
1968	1.06e-07	2.74e-09	0.1036	-5.94658	-0.615975	7378.68	EIF2S3	eukaryotic translation initiation factor 2 subunit gamma
79932	1.07e-07	2.76e-09	0.0991	5.94512	0.589391	2318.7	KIAA0319L	KIAA0319 like
100130311	1.07e-07	2.76e-09	0.2876	5.94537	1.71005	38.04	C17orf107	chromosome 17 open reading frame 107
201965	1.07e-07	2.77e-09	0.1147	-5.94463	-0.681584	1413.05	RWDD4	RWD domain containing 4
3635	1.08e-07	2.81e-09	0.3035	5.94216	1.80341	69.42	INPP5D	inositol polyphosphate-5-phosphatase D
6578	1.10e-07	2.86e-09	0.2208	5.93961	1.31122	76.16	SLCO2A1	solute carrier organic anion transporter family member 2A1
91683	1.10e-07	2.87e-09	0.2799	5.93882	1.66234	145.44	SYT12	synaptotagmin 12
51380	1.11e-07	2.89e-09	0.0968	5.93775	0.574877	689.4	CSAD	cysteine sulfinic acid decarboxylase
4776	1.11e-07	2.90e-09	0.1531	5.937	0.908913	1150.97	NFATC4	nuclear factor of activated T cells 4
7417	1.13e-07	2.95e-09	0.0976	-5.93417	-0.579209	4846.09	VDAC2	voltage dependent anion channel 2
5027	1.13e-07	2.95e-09	0.2939	5.93432	1.74414	211.64	P2RX7	purinergic receptor P2X 7
9570	1.13e-07	2.97e-09	0.0755	-5.93336	-0.448087	2139.37	GOSR2	golgi SNAP receptor complex member 2
3066	1.14e-07	3.01e-09	0.0785	-5.93104	-0.465661	8303.31	HDAC2	histone deacetylase 2
27342	1.14e-07	3.01e-09	0.1013	-5.93118	-0.600646	3086.97	RABGEF1	RAB guanine nucleotide exchange factor 1
11236	1.14e-07	3.01e-09	0.0633	-5.93107	-0.375427	1398.65	RNF139	ring finger protein 139
27292	1.14e-07	3.03e-09	0.101	-5.92999	-0.599209	2167.94	DIMT1	DIM1 rRNA methyltransferase and ribosome maturation factor
7342	1.15e-07	3.04e-09	0.0665	-5.92924	-0.394552	4860.88	UBP1	upstream binding protein 1
727	1.15e-07	3.07e-09	0.1513	5.92805	0.896775	350.17	C5	complement C5
126129	1.16e-07	3.09e-09	0.1145	5.92701	0.678375	2470.42	CPT1C	carnitine palmitoyltransferase 1C
116461	1.17e-07	3.12e-09	0.1085	-5.92505	-0.642766	1518.33	TSEN15	tRNA splicing endonuclease subunit 15
767558	1.21e-07	3.24e-09	0.0704	-5.91894	-0.416891	7138.31	LUZP6	leucine zipper protein 6
136319	1.21e-07	3.24e-09	0.0704	-5.91894	-0.416891	7138.31	MTPN	myotrophin
8884	1.22e-07	3.27e-09	0.1054	-5.91751	-0.623781	1584.71	SLC5A6	solute carrier family 5 member 6
65977	1.25e-07	3.37e-09	0.0838	-5.91272	-0.495303	1091.23	PLEKHA3	pleckstrin homology domain containing A3
708	1.27e-07	3.42e-09	0.1146	-5.91004	-0.677458	7277.28	C1QBP	complement C1q binding protein
8420	1.28e-07	3.45e-09	0.1727	-5.90875	-1.02028	1562.09	SNHG3	small nucleolar RNA host gene 3
399687	1.28e-07	3.45e-09	0.1005	5.90885	0.594084	2885.71	MYO18A	myosin XVIIIA
84908	1.28e-07	3.48e-09	0.0659	-5.90741	-0.389041	2551.15	FAM136A	family with sequence similarity 136 member A
10194	1.31e-07	3.55e-09	0.197	5.90411	1.16327	195.32	TSHZ1	teashirt zinc finger homeobox 1
80017	1.31e-07	3.57e-09	0.1763	5.90287	1.04059	200.23	DGLUCY	D-glutamate cyclase
101928895	1.33e-07	3.64e-09	0.1784	5.89984	1.05264	105.6	LINC01786	long intergenic non-protein coding RNA 1786
80307	1.33e-07	3.64e-09	0.2379	5.9	1.40376	582.41	FER1L4	fer-1 like family member 4 (pseudogene)
56172	1.33e-07	3.65e-09	0.1146	5.89941	0.675855	1092.18	ANKH	ANKH inorganic pyrophosphate transport regulator
54535	1.33e-07	3.65e-09	0.0906	5.89913	0.534278	1880.06	CCHCR1	coiled-coil alpha-helical rod protein 1
84928	1.35e-07	3.70e-09	0.0746	-5.89691	-0.439966	1408.52	TMEM209	transmembrane protein 209
133746	1.36e-07	3.75e-09	0.1172	5.89505	0.691021	1531.77	JMY	junction mediating and regulatory protein, p53 cofactor
10280	1.36e-07	3.74e-09	0.1068	-5.89521	-0.629461	1758.66	SIGMAR1	sigma non-opioid intracellular receptor 1
84940	1.36e-07	3.75e-09	0.128	5.89481	0.754703	199.22	CORO6	coronin 6
6646	1.38e-07	3.81e-09	0.1436	-5.89232	-0.846219	4531.99	SOAT1	sterol O-acyltransferase 1
414918	1.40e-07	3.89e-09	0.209	5.889	1.23105	142.48	DENND6B	DENN domain containing 6B
10478	1.43e-07	3.98e-09	0.0488	-5.88517	-0.287405	1507.47	SLC25A17	solute carrier family 25 member 17
8643	1.45e-07	4.02e-09	0.1758	5.88353	1.03453	129.18	PTCH2	patched 2
64386	1.46e-07	4.05e-09	0.1688	5.88209	0.992815	134.47	MMP25	matrix metallopeptidase 25
9184	1.48e-07	4.13e-09	0.0673	-5.87907	-0.395807	8487.61	BUB3	BUB3 mitotic checkpoint protein
5156	1.48e-07	4.15e-09	0.2299	5.87829	1.35129	558.11	PDGFRA	platelet derived growth factor receptor alpha
3912	1.49e-07	4.17e-09	0.0689	5.87726	0.405047	17149.2	LAMB1	laminin subunit beta 1
51202	1.49e-07	4.17e-09	0.1025	-5.87746	-0.602628	2892.03	DDX47	DEAD-box helicase 47
1977	1.52e-07	4.27e-09	0.1256	-5.87344	-0.737617	3048.14	EIF4E	eukaryotic translation initiation factor 4E
7052	1.52e-07	4.27e-09	0.1831	5.87355	1.07544	3322.01	TGM2	transglutaminase 2
55129	1.52e-07	4.29e-09	0.0652	-5.87277	-0.382731	1211.6	ANO10	anoctamin 10
94122	1.55e-07	4.36e-09	0.1693	5.86979	0.993699	242.57	SYTL5	synaptotagmin like 5
284001	1.55e-07	4.38e-09	0.0931	5.8693	0.546184	1407.68	CCDC57	coiled-coil domain containing 57
112	1.55e-07	4.38e-09	0.1043	5.86899	0.611848	2706.81	ADCY6	adenylate cyclase 6
5364	1.55e-07	4.41e-09	0.1396	5.86788	0.819061	2508.33	PLXNB1	plexin B1
400322	1.55e-07	4.41e-09	0.0715	5.86806	0.41957	5222.58	HERC2P2	HERC2 pseudogene 2
23604	1.56e-07	4.43e-09	0.1855	5.86723	1.08817	215.04	DAPK2	death associated protein kinase 2
38	1.57e-07	4.47e-09	0.0514	-5.86587	-0.301671	2130.68	ACAT1	acetyl-CoA acetyltransferase 1
7371	1.57e-07	4.48e-09	0.0875	-5.86543	-0.513441	2445.57	UCK2	uridine-cytidine kinase 2
64940	1.57e-07	4.50e-09	0.0796	-5.86456	-0.466912	510.62	STAG3L4	stromal antigen 3-like 4 (pseudogene)
8607	1.59e-07	4.54e-09	0.0592	-5.86309	-0.347242	3801.78	RUVBL1	RuvB like AAA ATPase 1
89932	1.59e-07	4.56e-09	0.1799	5.86251	1.05493	414.9	PAPLN	papilin, proteoglycan like sulfated glycoprotein
84457	1.60e-07	4.60e-09	0.2987	5.86092	1.75059	54.97	PHYHIPL	phytanoyl-CoA 2-hydroxylase interacting protein like
25759	1.61e-07	4.63e-09	0.1936	5.85994	1.13443	120.12	SHC2	SHC adaptor protein 2
1287	1.61e-07	4.64e-09	0.1165	5.85948	0.682708	750.18	COL4A5	collagen type IV alpha 5 chain
1954	1.65e-07	4.77e-09	0.1637	5.85485	0.958438	2857.37	MEGF8	multiple EGF like domains 8
3674	1.66e-07	4.79e-09	0.2305	5.85426	1.34967	114.08	ITGA2B	integrin subunit alpha 2b
2686	1.68e-07	4.87e-09	0.0836	5.85148	0.489385	1455.51	GGT7	gamma-glutamyltransferase 7
55268	1.68e-07	4.89e-09	0.103	5.85078	0.602612	2014.47	ECHDC2	enoyl-CoA hydratase domain containing 2
9620	1.69e-07	4.91e-09	0.0829	5.85029	0.484963	4106.31	CELSR1	cadherin EGF LAG seven-pass G-type receptor 1
80856	1.70e-07	4.96e-09	0.0912	-5.84864	-0.533435	2626.15	LNPK	lunapark, ER junction formation factor
692072	1.70e-07	4.96e-09	0.1741	-5.84866	-1.01832	80.26	SNORD5	small nucleolar RNA, C/D box 5
55816	1.71e-07	4.99e-09	0.1628	-5.84749	-0.951766	110.22	DOK5	docking protein 5
10575	1.71e-07	5.00e-09	0.0904	-5.84721	-0.528342	12282.8	CCT4	chaperonin containing TCP1 subunit 4
11171	1.71e-07	5.02e-09	0.1045	-5.84646	-0.611029	7770.88	STRAP	serine/threonine kinase receptor associated protein
1434	1.71e-07	5.03e-09	0.0711	-5.84621	-0.415957	17913.4	CSE1L	chromosome segregation 1 like
84795	1.73e-07	5.08e-09	0.1902	5.84449	1.11179	691.79	PYROXD2	pyridine nucleotide-disulphide oxidoreductase domain 2
1789	1.76e-07	5.18e-09	0.0845	5.84142	0.493624	447.68	DNMT3B	DNA methyltransferase 3 beta
83719	1.77e-07	5.22e-09	0.4249	5.83989	2.48129	757.47	YPEL3	yippee like 3
1933	1.80e-07	5.34e-09	0.0724	-5.8363	-0.422664	8724.13	EEF1B2	eukaryotic translation elongation factor 1 beta 2
2185	1.81e-07	5.37e-09	0.1774	5.83535	1.03528	116.37	PTK2B	protein tyrosine kinase 2 beta
51296	1.82e-07	5.39e-09	0.2448	5.83454	1.42839	127.48	SLC15A3	solute carrier family 15 member 3
9300	1.82e-07	5.41e-09	0.1588	-5.83405	-0.926368	107.76	SNORD28	small nucleolar RNA, C/D box 28
7133	1.84e-07	5.49e-09	0.2157	5.8315	1.25763	162.23	TNFRSF1B	TNF receptor superfamily member 1B
9521	1.85e-07	5.52e-09	0.1187	-5.83067	-0.691811	570.83	EEF1E1	eukaryotic translation elongation factor 1 epsilon 1
60626	1.90e-07	5.66e-09	0.093	-5.82642	-0.541734	4816.41	RIC8A	RIC8 guanine nucleotide exchange factor A
9329	1.90e-07	5.70e-09	0.0725	-5.82543	-0.422311	5620.4	GTF3C4	general transcription factor IIIC subunit 4
10971	1.91e-07	5.73e-09	0.0659	-5.8244	-0.384039	31213.2	YWHAQ	tyrosine 3-monooxygenase/tryptophan 5-monooxygenase activation protein theta
64718	1.92e-07	5.76e-09	0.1482	5.82353	0.863218	999.03	UNKL	unk like zinc finger
100294362	1.92e-07	5.77e-09	0.1492	5.82316	0.868883	210.06	RNF213-AS1	RNF213 antisense RNA 1
1949	1.92e-07	5.79e-09	0.1563	5.82281	0.910106	934.56	EFNB3	ephrin B3
9218	1.92e-07	5.80e-09	0.0816	-5.82245	-0.475188	6408.19	VAPA	VAMP associated protein A
1101	1.92e-07	5.82e-09	0.3631	5.82199	2.11378	119.11	CHAD	chondroadherin
56851	1.93e-07	5.85e-09	0.0748	-5.82106	-0.4353	2005.57	EMC7	ER membrane protein complex subunit 7
25840	1.96e-07	5.94e-09	0.5285	5.81853	3.07518	378.06	METTL7A	methyltransferase like 7A
23576	1.98e-07	6.01e-09	0.1917	-5.81661	-1.11531	6479.23	DDAH1	dimethylarginine dimethylaminohydrolase 1
646851	1.99e-07	6.07e-09	0.1358	5.81493	0.789804	371.02	FAM227A	family with sequence similarity 227 member A
9311	2.02e-07	6.18e-09	0.1899	5.81175	1.10384	110.27	ASIC3	acid sensing ion channel subunit 3
92745	2.02e-07	6.18e-09	0.2844	-5.81175	-1.65284	35.26	SLC38A5	solute carrier family 38 member 5
2000	2.02e-07	6.18e-09	0.0562	-5.8117	-0.326716	1791.44	ELF4	E74 like ETS transcription factor 4
26056	2.05e-07	6.27e-09	0.0966	-5.80927	-0.56122	2357.37	RAB11FIP5	RAB11 family interacting protein 5
10810	2.07e-07	6.35e-09	0.0849	-5.80731	-0.492928	562.5	WASF3	WASP family member 3
56900	2.13e-07	6.55e-09	0.0786	-5.80205	-0.45606	1356.41	TMEM167B	transmembrane protein 167B
5337	2.17e-07	6.68e-09	0.1479	5.79877	0.857817	545.64	PLD1	phospholipase D1
100289678	2.19e-07	6.73e-09	0.0956	-5.79743	-0.554079	361.77	ZNF783	zinc finger protein 783
3021	2.22e-07	6.85e-09	0.0596	-5.79445	-0.345067	21783.5	H3-3B	H3.3 histone B
284439	2.23e-07	6.90e-09	0.1934	5.79344	1.12018	353.86	SLC25A42	solute carrier family 25 member 42
558	2.25e-07	6.98e-09	0.1463	-5.79147	-0.847356	27431.3	AXL	AXL receptor tyrosine kinase
8681	2.29e-07	7.10e-09	0.1252	5.78853	0.724958	297.94	JMJD7-PLA2G4B	JMJD7-PLA2G4B readthrough
84259	2.29e-07	7.12e-09	0.1079	-5.78806	-0.624704	1776.79	DCUN1D5	defective in cullin neddylation 1 domain containing 5
50649	2.31e-07	7.18e-09	0.0565	-5.78667	-0.327093	3733.94	ARHGEF4	Rho guanine nucleotide exchange factor 4
1026	2.33e-07	7.28e-09	0.1854	5.7843	1.0722	4023.51	CDKN1A	cyclin dependent kinase inhibitor 1A
29091	2.33e-07	7.29e-09	0.2753	-5.78409	-1.5921	345.18	STXBP6	syntaxin binding protein 6
642	2.33e-07	7.27e-09	0.0461	-5.78456	-0.266719	2273.46	BLMH	bleomycin hydrolase
102157402	2.38e-07	7.44e-09	0.0906	-5.78076	-0.523793	1226.85	AK6	adenylate kinase 6
7874	2.45e-07	7.67e-09	0.0947	-5.77556	-0.547009	5790.83	USP7	ubiquitin specific peptidase 7
54458	2.45e-07	7.69e-09	0.0642	-5.77522	-0.370675	2063.98	PRR13	proline rich 13
2992	2.47e-07	7.76e-09	0.0817	-5.7737	-0.471714	1795.25	GYG1	glycogenin 1
2934	2.54e-07	7.98e-09	0.1802	5.76878	1.03967	1781.12	GSN	gelsolin
88745	2.56e-07	8.06e-09	0.0946	-5.76723	-0.545313	2743.4	RRP36	ribosomal RNA processing 36
9989	2.57e-07	8.12e-09	0.0673	-5.76599	-0.388174	5706.29	PPP4R1	protein phosphatase 4 regulatory subunit 1
51228	2.64e-07	8.36e-09	0.0794	-5.76097	-0.45725	2266.28	GLTP	glycolipid transfer protein
22859	2.64e-07	8.35e-09	0.1113	5.76119	0.641084	1350.18	ADGRL1	adhesion G protein-coupled receptor L1
11173	2.65e-07	8.43e-09	0.1177	5.75968	0.677756	1247.6	ADAMTS7	ADAM metallopeptidase with thrombospondin type 1 motif 7
284029	2.65e-07	8.45e-09	0.39	5.75932	2.24625	49.53	LINC00324	long intergenic non-protein coding RNA 324
81929	2.65e-07	8.43e-09	0.1174	-5.75966	-0.675951	3143.84	SEH1L	SEH1 like nucleoporin
6191	2.65e-07	8.45e-09	0.0658	-5.75917	-0.379224	19159.5	RPS4X	ribosomal protein S4 X-linked
57185	2.65e-07	8.49e-09	0.1138	-5.75845	-0.655589	3479.92	NIPAL3	NIPA like domain containing 3
4660	2.65e-07	8.49e-09	0.0989	5.75852	0.5694	1430.12	PPP1R12B	protein phosphatase 1 regulatory subunit 12B
65012	2.68e-07	8.60e-09	0.1257	5.75626	0.723746	350.79	SLC26A10P	solute carrier family 26 member 10, pseudogene
54471	2.68e-07	8.59e-09	0.0639	-5.75642	-0.367732	1544.24	MIEF1	mitochondrial elongation factor 1
79084	2.72e-07	8.74e-09	0.1419	-5.75362	-0.816196	2145.94	WDR77	WD repeat domain 77
79892	2.72e-07	8.75e-09	0.059	-5.75324	-0.339223	5852.96	MCMBP	minichromosome maintenance complex binding protein
1633	2.74e-07	8.82e-09	0.1234	-5.75206	-0.709979	3707.42	DCK	deoxycytidine kinase
387882	2.74e-07	8.83e-09	0.1859	-5.75182	-1.06931	4467.82	C12orf75	chromosome 12 open reading frame 75
52	2.75e-07	8.88e-09	0.0619	-5.75087	-0.356049	2984.66	ACP1	acid phosphatase 1
2553	2.77e-07	8.96e-09	0.1007	-5.74939	-0.578947	1820.87	GABPB1	GA binding protein transcription factor subunit beta 1
6950	2.78e-07	9.03e-09	0.0904	-5.74796	-0.519616	14203.5	TCP1	t-complex 1
6094	2.78e-07	9.04e-09	0.2001	5.74779	1.15025	81.33	ROM1	retinal outer segment membrane protein 1
64084	2.80e-07	9.13e-09	0.219	5.74623	1.25815	554.26	CLSTN2	calsyntenin 2
9814	2.80e-07	9.14e-09	0.1	5.74603	0.574669	1398.58	SFI1	SFI1 centrin binding protein
4303	2.80e-07	9.11e-09	0.3231	5.7465	1.85656	401.54	FOXO4	forkhead box O4
829	2.80e-07	9.15e-09	0.0818	-5.74574	-0.470136	10135.4	CAPZA1	capping actin protein of muscle Z-line subunit alpha 1
493860	2.82e-07	9.25e-09	0.127	-5.74402	-0.729631	366.97	CCDC73	coiled-coil domain containing 73
55080	2.82e-07	9.24e-09	0.1804	5.74413	1.03606	197.19	TAPBPL	TAP binding protein like
11014	2.84e-07	9.30e-09	0.0847	-5.74294	-0.486488	11174.9	KDELR2	KDEL endoplasmic reticulum protein retention receptor 2
100533955	2.91e-07	9.55e-09	0.1196	-5.73855	-0.686208	23995.3	SENP3-EIF4A1	SENP3-EIF4A1 readthrough (NMD candidate)
4860	2.93e-07	9.63e-09	0.129	-5.73705	-0.740075	1738.64	PNP	purine nucleoside phosphorylase
860	2.96e-07	9.76e-09	0.0752	-5.73484	-0.431362	1867.47	RUNX2	RUNX family transcription factor 2
64802	2.98e-07	9.84e-09	0.0963	5.73338	0.55217	662.54	NMNAT1	nicotinamide nucleotide adenylyltransferase 1
1973	2.99e-07	9.90e-09	0.1249	-5.7325	-0.715754	21934	EIF4A1	eukaryotic translation initiation factor 4A1
11119	2.99e-07	9.91e-09	0.2014	5.73221	1.15433	1009.39	BTN3A1	butyrophilin subfamily 3 member A1
57510	3.00e-07	9.95e-09	0.0962	-5.73162	-0.551297	4606.61	XPO5	exportin 5
3995	3.02e-07	1.00e-08	0.0864	5.73036	0.494827	1755.61	FADS3	fatty acid desaturase 3
107985020	3.02e-07	1.00e-08	0.1608	5.73018	0.921164	189.9	LOC107985020	uncharacterized LOC107985020
2887	3.04e-07	1.01e-08	0.1051	-5.72855	-0.602099	3578.97	GRB10	growth factor receptor bound protein 10
55083	3.16e-07	1.05e-08	0.1947	5.72206	1.11436	373.59	KIF26B	kinesin family member 26B
10778	3.17e-07	1.06e-08	0.0711	-5.72107	-0.406795	1566.32	ZNF271P	zinc finger protein 271, pseudogene
5594	3.22e-07	1.08e-08	0.0525	-5.71793	-0.300127	8762.15	MAPK1	mitogen-activated protein kinase 1
5091	3.23e-07	1.08e-08	0.1572	5.71734	0.898559	809.35	PC	pyruvate carboxylase
29914	3.24e-07	1.09e-08	0.0757	-5.7168	-0.432973	966.11	UBIAD1	UbiA prenyltransferase domain containing 1
5144	3.24e-07	1.09e-08	0.1994	5.71627	1.13963	196.83	PDE4D	phosphodiesterase 4D
689	3.24e-07	1.09e-08	0.0572	-5.71642	-0.326843	13650.3	BTF3	basic transcription factor 3
4256	3.27e-07	1.10e-08	0.2623	5.71422	1.49895	45.84	MGP	matrix Gla protein
23354	3.29e-07	1.11e-08	0.0892	5.71292	0.509366	1637.21	HAUS5	HAUS augmin like complex subunit 5
11037	3.32e-07	1.12e-08	0.232	5.71116	1.32493	1298.1	STON1	stonin 1
51477	3.36e-07	1.14e-08	0.1445	5.70881	0.824835	1471.91	ISYNA1	inositol-3-phosphate synthase 1
7089	3.37e-07	1.14e-08	0.1404	5.7079	0.801117	635.1	TLE2	TLE family member 2, transcriptional corepressor
390916	3.45e-07	1.17e-08	0.0909	-5.7038	-0.518599	554.12	NUDT19	nudix hydrolase 19
262	3.46e-07	1.17e-08	0.1098	-5.70338	-0.626165	5451.4	AMD1	adenosylmethionine decarboxylase 1
10156	3.46e-07	1.18e-08	0.1088	5.70313	0.620558	528.88	RASA4	RAS p21 protein activator 4
101928864	3.48e-07	1.19e-08	0.2832	5.70177	1.61469	51.87	LOC101928864	uncharacterized LOC101928864
192668	3.50e-07	1.19e-08	0.2449	5.70072	1.39632	83.55	CYS1	cystin 1
92737	3.51e-07	1.20e-08	0.1768	-5.69994	-1.00747	4122.33	DNER	delta/notch like EGF repeat containing
4854	3.52e-07	1.21e-08	0.1644	5.69887	0.93704	1437.97	NOTCH3	notch receptor 3
153684	3.56e-07	1.22e-08	0.179	5.69681	1.01961	146.23	ANXA2R-AS1	ANXA2R antisense RNA 1
4733	3.57e-07	1.22e-08	0.0625	-5.69634	-0.355981	2460.39	DRG1	developmentally regulated GTP binding protein 1
3646	3.60e-07	1.24e-08	0.0885	-5.69459	-0.503723	8244.72	EIF3E	eukaryotic translation initiation factor 3 subunit E
79139	3.63e-07	1.25e-08	0.06	-5.69257	-0.341761	3070.95	DERL1	derlin 1
51222	3.66e-07	1.26e-08	0.2081	5.69124	1.18428	649.58	ZNF219	zinc finger protein 219
200879	3.72e-07	1.28e-08	0.3124	5.68828	1.77679	43.21	LIPH	lipase H
25879	3.83e-07	1.32e-08	0.1102	-5.68285	-0.626254	2209.09	DCAF13	DDB1 and CUL4 associated factor 13
105371267	3.90e-07	1.35e-08	0.2972	5.67973	1.68795	33.06	CHD9NB	CHD9 neighbor
26784	3.95e-07	1.37e-08	0.199	-5.67733	-1.12974	41.58	SNORA64	small nucleolar RNA, H/ACA box 64
9400	3.95e-07	1.37e-08	0.1254	5.67673	0.711948	901.41	RECQL5	RecQ like helicase 5
9794	3.96e-07	1.38e-08	0.0477	5.67614	0.27082	3360.32	MAML1	mastermind like transcriptional coactivator 1
3703	3.96e-07	1.38e-08	0.0596	-5.6758	-0.338253	9993.88	STT3A	STT3 oligosaccharyltransferase complex catalytic subunit A
27131	4.09e-07	1.43e-08	0.1089	-5.67018	-0.617656	4342.15	SNX5	sorting nexin 5
442213	4.11e-07	1.44e-08	0.4258	5.66889	2.41401	44.15	PTCHD4	patched domain containing 4
10397	4.11e-07	1.44e-08	0.163	5.66903	0.92395	1977.17	NDRG1	N-myc downstream regulated 1
56929	4.12e-07	1.44e-08	0.0795	-5.66819	-0.450374	1945.11	FEM1C	fem-1 homolog C
441191	4.17e-07	1.46e-08	0.0862	-5.66597	-0.488276	656.02	RNF216P1	ring finger protein 216 pseudogene 1
54796	4.33e-07	1.52e-08	0.1373	5.65928	0.776816	2045.47	BNC2	basonuclin 2
80150	4.34e-07	1.53e-08	0.076	5.65842	0.430291	946.68	ASRGL1	asparaginase and isoaspartyl peptidase 1
6133	4.41e-07	1.55e-08	0.0915	-5.65575	-0.517252	14504	RPL9	ribosomal protein L9
4485	4.42e-07	1.56e-08	0.1612	5.6549	0.911632	152.7	MST1	macrophage stimulating 1
56925	4.45e-07	1.57e-08	0.1426	5.65345	0.806264	1273.01	LXN	latexin
25903	4.58e-07	1.62e-08	0.1246	5.64846	0.70395	727.56	OLFML2B	olfactomedin like 2B
79789	4.58e-07	1.62e-08	0.1218	5.64799	0.688091	1011.07	CLMN	calmin
4771	4.58e-07	1.63e-08	0.0852	-5.64777	-0.4812	4611.46	NF2	NF2, moesin-ezrin-radixin like (MERLIN) tumor suppressor
3691	4.59e-07	1.63e-08	0.3043	5.64714	1.71844	1170.85	ITGB4	integrin subunit beta 4
4599	4.67e-07	1.66e-08	0.174	5.64395	0.982215	197.24	MX1	MX dynamin like GTPase 1
55337	4.69e-07	1.67e-08	0.1346	5.64321	0.759812	500.17	SHFL	shiftless antiviral inhibitor of ribosomal frameshifting
84992	4.73e-07	1.69e-08	0.0653	-5.64152	-0.368271	982.08	PIGY	phosphatidylinositol glycan anchor biosynthesis class Y
100996939	4.74e-07	1.69e-08	0.0653	-5.64097	-0.3681	981.91	PYURF	PIGY upstream open reading frame
9352	4.75e-07	1.70e-08	0.0526	-5.64027	-0.296452	2999.54	TXNL1	thioredoxin like 1
130271	4.78e-07	1.71e-08	0.1073	5.63908	0.604893	798.9	PLEKHH2	pleckstrin homology, MyTH4 and FERM domain containing H2
619498	4.78e-07	1.71e-08	0.2381	-5.63865	-1.34256	41	SNORD74	small nucleolar RNA, C/D box 74
155400	4.78e-07	1.72e-08	0.0958	5.63834	0.540293	756.35	NSUN5P1	NSUN5 pseudogene 1
56666	4.78e-07	1.72e-08	0.3131	5.63841	1.76539	143.24	PANX2	pannexin 2
84501	4.79e-07	1.72e-08	0.1864	5.63771	1.05102	137.44	SPIRE2	spire type actin nucleation factor 2
116983	4.79e-07	1.73e-08	0.0778	5.63735	0.438586	1457.9	ACAP3	ArfGAP with coiled-coil, ankyrin repeat and PH domains 3
8928	4.85e-07	1.75e-08	0.1338	5.63509	0.754061	112.68	FOXH1	forkhead box H1
9861	4.85e-07	1.75e-08	0.0626	-5.6347	-0.352608	4320.16	PSMD6	proteasome 26S subunit, non-ATPase 6
3732	4.88e-07	1.77e-08	0.1708	5.63331	0.962278	1762.55	CD82	CD82 molecule
745	4.88e-07	1.77e-08	0.1382	5.63349	0.778291	1658.74	MYRF	myelin regulatory factor
162514	4.91e-07	1.78e-08	0.1215	5.63192	0.684081	150.95	TRPV3	transient receptor potential cation channel subfamily V member 3
84276	4.96e-07	1.81e-08	0.1338	5.62964	0.752984	531.05	NICN1	nicolin 1, tubulin polyglutamylase complex subunit
286336	4.96e-07	1.80e-08	0.3375	5.62982	1.89991	58.72	FAM78A	family with sequence similarity 78 member A
22903	4.98e-07	1.82e-08	0.1134	-5.62864	-0.638349	1356.58	BTBD3	BTB domain containing 3
55207	5.04e-07	1.84e-08	0.0864	-5.62668	-0.485919	4043.61	ARL8B	ADP ribosylation factor like GTPase 8B
22994	5.04e-07	1.84e-08	0.094	5.62624	0.529054	1196.51	CEP131	centrosomal protein 131
89953	5.09e-07	1.86e-08	0.1384	5.62439	0.778681	708.76	KLC4	kinesin light chain 4
54507	5.11e-07	1.87e-08	0.1221	5.62342	0.686431	408.15	ADAMTSL4	ADAMTS like 4
28638	5.13e-07	1.88e-08	0.1747	-5.62253	-0.982534	239.22	TRBC2	T cell receptor beta constant 2
51114	5.13e-07	1.89e-08	0.0654	-5.62223	-0.367763	992.92	ZDHHC9	zinc finger DHHC-type palmitoyltransferase 9
55815	5.15e-07	1.89e-08	0.164	5.62156	0.921873	132.04	TSNAXIP1	translin associated factor X interacting protein 1
10605	5.15e-07	1.90e-08	0.0556	-5.62132	-0.312604	3507.96	PAIP1	poly(A) binding protein interacting protein 1
8814	5.18e-07	1.91e-08	0.0839	-5.61971	-0.471554	391.81	CDKL1	cyclin dependent kinase like 1
10509	5.18e-07	1.91e-08	0.1509	5.61958	0.847836	1577.43	SEMA4B	semaphorin 4B
268	5.18e-07	1.92e-08	0.144	5.61936	0.809159	214.76	AMH	anti-Mullerian hormone
27289	5.24e-07	1.94e-08	0.4046	5.61705	2.27265	44.58	RND1	Rho family GTPase 1
283624	5.24e-07	1.94e-08	0.134	-5.6171	-0.752809	1223.78	LINC00641	long intergenic non-protein coding RNA 641
23492	5.25e-07	1.95e-08	0.2283	5.6164	1.28242	333.96	CBX7	chromobox 7
121053	5.28e-07	1.96e-08	0.1176	-5.61511	-0.660155	517.78	NOPCHAP1	NOP protein chaperone 1
54107	5.36e-07	1.99e-08	0.076	-5.61255	-0.426558	4208.67	POLE3	DNA polymerase epsilon 3, accessory subunit
57326	5.36e-07	2.00e-08	0.221	5.61209	1.24033	2016.35	PBXIP1	PBX homeobox interacting protein 1
727956	5.41e-07	2.02e-08	0.0647	5.61029	0.362795	670.72	SDHAP2	SDHA pseudogene 2
78991	5.42e-07	2.02e-08	0.173	5.60986	0.970616	502.42	PCYOX1L	prenylcysteine oxidase 1 like
100500832	5.51e-07	2.06e-08	0.1372	-5.60649	-0.769356	142.7	MIR3658	microRNA 3658
79188	5.51e-07	2.07e-08	0.0725	-5.60637	-0.406705	5355.15	TMEM43	transmembrane protein 43
10500	5.60e-07	2.10e-08	0.2293	5.60362	1.28508	756.4	SEMA6C	semaphorin 6C
11137	5.61e-07	2.11e-08	0.1134	-5.60281	-0.63559	3105.84	PWP1	PWP1 homolog, endonuclein
8664	5.68e-07	2.14e-08	0.0717	-5.60065	-0.401404	5470.81	EIF3D	eukaryotic translation initiation factor 3 subunit D
368	5.70e-07	2.15e-08	0.2546	5.59971	1.42546	101.73	ABCC6	ATP binding cassette subfamily C member 6
84629	5.72e-07	2.16e-08	0.1	5.59905	0.559891	4148.21	TNRC18	trinucleotide repeat containing 18
1393	5.89e-07	2.22e-08	0.1647	-5.5936	-0.92125	160.8	CRHBP	corticotropin releasing hormone binding protein
27257	5.89e-07	2.23e-08	0.0774	-5.59324	-0.43265	1084.13	LSM1	LSM1 homolog, mRNA degradation associated
81557	5.90e-07	2.23e-08	0.0922	5.59279	0.515684	868.92	MAGED4B	MAGE family member D4B
8906	5.92e-07	2.24e-08	0.1324	5.59217	0.740564	1504.82	AP1G2	adaptor related protein complex 1 subunit gamma 2
11091	5.95e-07	2.26e-08	0.0624	-5.59099	-0.348743	2623.74	WDR5	WD repeat domain 5
728609	6.07e-07	2.31e-08	0.0934	5.58721	0.521736	400.87	SDHAP3	SDHA pseudogene 3
824	6.10e-07	2.32e-08	0.1116	-5.58629	-0.623625	15884.6	CAPN2	calpain 2
10927	6.14e-07	2.34e-08	0.0673	-5.58471	-0.375814	8050.83	SPIN1	spindlin 1
51382	6.15e-07	2.35e-08	0.0959	-5.58433	-0.535464	3251.07	ATP6V1D	ATPase H+ transporting V1 subunit D
26137	6.15e-07	2.35e-08	0.1456	5.58409	0.813109	1098.93	ZBTB20	zinc finger and BTB domain containing 20
57664	6.18e-07	2.36e-08	0.172	5.58299	0.960299	845.58	PLEKHA4	pleckstrin homology domain containing A4
22948	6.21e-07	2.38e-08	0.1242	-5.58199	-0.69349	15621.5	CCT5	chaperonin containing TCP1 subunit 5
85021	6.25e-07	2.40e-08	0.0893	-5.58053	-0.498517	1529.86	REPS1	RALBP1 associated Eps domain containing 1
11188	6.32e-07	2.43e-08	0.0972	5.57849	0.542439	4958.7	NISCH	nischarin
3600	6.37e-07	2.45e-08	0.1518	5.57677	0.846386	270.8	IL15	interleukin 15
4926	6.41e-07	2.47e-08	0.0797	5.57553	0.444268	11161.1	NUMA1	nuclear mitotic apparatus protein 1
1604	6.47e-07	2.50e-08	0.2106	-5.57359	-1.17386	411.38	CD55	CD55 molecule (Cromer blood group)
285237	6.50e-07	2.51e-08	0.0562	-5.57267	-0.313375	1252.12	C3orf38	chromosome 3 open reading frame 38
2738	6.56e-07	2.54e-08	0.115	5.57052	0.640536	193.88	GLI4	GLI family zinc finger 4
199731	6.56e-07	2.54e-08	0.1121	5.57053	0.624537	1677.47	CADM4	cell adhesion molecule 4
3672	6.59e-07	2.55e-08	0.0999	5.56957	0.556452	533.24	ITGA1	integrin subunit alpha 1
24139	6.62e-07	2.57e-08	0.1239	5.56874	0.690182	458.35	EML2	EMAP like 2
22854	6.64e-07	2.58e-08	0.1451	-5.56787	-0.807713	244.65	NTNG1	netrin G1
63876	6.64e-07	2.58e-08	0.2397	5.56769	1.33485	259.34	PKNOX2	PBX/knotted 1 homeobox 2
23113	6.84e-07	2.66e-08	0.096	5.56219	0.534094	1483.32	CUL9	cullin 9
387	7.02e-07	2.74e-08	0.0736	-5.55758	-0.408948	30600.6	RHOA	ras homolog family member A
22800	7.12e-07	2.78e-08	0.0692	-5.55487	-0.384264	5344.72	RRAS2	RAS related 2
1120	7.19e-07	2.81e-08	0.1284	5.55283	0.712933	436.76	CHKB	choline kinase beta
51201	7.21e-07	2.82e-08	0.0666	-5.55219	-0.369692	5120.18	ZDHHC2	zinc finger DHHC-type palmitoyltransferase 2
10171	7.22e-07	2.83e-08	0.144	-5.55167	-0.799596	601.76	RCL1	RNA terminal phosphate cyclase like 1
4302	7.26e-07	2.85e-08	0.1613	5.55046	0.895463	2934.47	MLLT6	MLLT6, PHD finger containing
29957	7.31e-07	2.87e-08	0.1125	-5.54922	-0.624464	2845.23	SLC25A24	solute carrier family 25 member 24
100131434	7.39e-07	2.90e-08	0.1411	5.54709	0.782452	137.4	EOLA1-DT	EOLA1 divergent transcript
10920	7.41e-07	2.92e-08	0.0643	-5.54634	-0.356543	3392.94	COPS8	COP9 signalosome subunit 8
100131691	7.41e-07	2.92e-08	0.1281	5.54608	0.710591	195.76	MZF1-AS1	MZF1 antisense RNA 1
5529	7.43e-07	2.93e-08	0.0866	-5.54547	-0.480291	4636.24	PPP2R5E	protein phosphatase 2 regulatory subunit B'epsilon
29956	7.45e-07	2.94e-08	0.0785	-5.5447	-0.435102	7141.63	CERS2	ceramide synthase 2
90525	7.45e-07	2.95e-08	0.2351	5.54447	1.30344	106.97	SHF	Src homology 2 domain containing F
406	7.49e-07	2.97e-08	0.1493	5.54327	0.827614	526.63	BMAL1	basic helix-loop-helix ARNT like 1
2634	7.56e-07	3.01e-08	0.3489	5.54081	1.93313	90.87	GBP2	guanylate binding protein 2
10018	7.56e-07	3.01e-08	0.3002	5.54081	1.6634	1691.67	BCL2L11	BCL2 like 11
100996758	7.56e-07	3.01e-08	0.2964	-5.54081	-1.64213	35.17	NPY4R2	neuropeptide Y receptor Y4-2
283335	7.56e-07	3.00e-08	0.2388	5.54115	1.32334	154.18	TNS2-AS1	TNS2 antisense RNA 1
196047	7.70e-07	3.07e-08	0.126	5.53735	0.69761	631.85	EMX2OS	EMX2 opposite strand/antisense RNA
51649	7.72e-07	3.08e-08	0.0763	-5.53681	-0.422459	1322.38	MRPS23	mitochondrial ribosomal protein S23
642852	7.76e-07	3.10e-08	0.09	5.53571	0.498152	1217.95	LINC00205	long intergenic non-protein coding RNA 205
92912	7.76e-07	3.10e-08	0.0997	-5.53543	-0.552091	2808.49	UBE2Q2	ubiquitin conjugating enzyme E2 Q2
440823	7.76e-07	3.11e-08	0.3416	5.53528	1.89062	898.73	MIAT	myocardial infarction associated transcript
10278	8.00e-07	3.21e-08	0.1209	5.52962	0.668666	515.43	EFS	embryonal Fyn-associated substrate
5608	8.19e-07	3.29e-08	0.3996	5.5254	2.20786	271.1	MAP2K6	mitogen-activated protein kinase kinase 6
133308	8.19e-07	3.29e-08	0.1264	-5.525	-0.698198	331.91	SLC9B2	solute carrier family 9 member B2
23452	8.24e-07	3.32e-08	0.1719	5.52392	0.949502	1043.83	ANGPTL2	angiopoietin like 2
10056	8.28e-07	3.34e-08	0.1486	-5.52265	-0.820619	3067.14	FARSB	phenylalanyl-tRNA synthetase subunit beta
7203	8.31e-07	3.35e-08	0.0783	-5.52195	-0.432464	13155.6	CCT3	chaperonin containing TCP1 subunit 3
6006	8.37e-07	3.39e-08	0.0728	-5.52018	-0.401598	1690.5	RHCE	Rh blood group CcEe antigens
54492	8.37e-07	3.39e-08	0.2129	5.52019	1.17523	661.39	NEURL1B	neuralized E3 ubiquitin protein ligase 1B
80218	8.39e-07	3.40e-08	0.1215	-5.51957	-0.670721	9763.47	NAA50	N-alpha-acetyltransferase 50, NatE catalytic subunit
79777	8.39e-07	3.40e-08	0.1754	5.51927	0.968126	238.04	ACBD4	acyl-CoA binding domain containing 4
29088	8.40e-07	3.41e-08	0.1015	-5.51895	-0.560257	1558.8	MRPL15	mitochondrial ribosomal protein L15
51318	8.45e-07	3.43e-08	0.0847	-5.51777	-0.467548	1948.99	MRPL35	mitochondrial ribosomal protein L35
25893	8.48e-07	3.45e-08	0.1576	-5.51667	-0.869223	661.98	TRIM58	tripartite motif containing 58
4841	8.48e-07	3.45e-08	0.0552	-5.51675	-0.304354	20936.9	NONO	non-POU domain containing octamer binding
388815	8.49e-07	3.47e-08	0.2278	5.51614	1.25643	166.65	MIR99AHG	mir-99a-let-7c cluster host gene
100526836	8.52e-07	3.48e-08	0.0841	-5.51526	-0.464023	4413.95	BLOC1S5-TXNDC5	BLOC1S5-TXNDC5 readthrough (NMD candidate)
4647	8.52e-07	3.48e-08	0.4503	5.51525	2.48351	40.79	MYO7A	myosin VIIA
94097	8.53e-07	3.49e-08	0.1227	5.5147	0.676749	1410.02	SFXN5	sideroflexin 5
203062	8.59e-07	3.52e-08	0.1958	5.51329	1.07953	195.78	TSNARE1	t-SNARE domain containing 1
10436	8.59e-07	3.53e-08	0.0669	-5.51303	-0.368557	1767.17	EMG1	EMG1 N1-specific pseudouridine methyltransferase
8452	8.69e-07	3.57e-08	0.0814	-5.51091	-0.448567	5423.7	CUL3	cullin 3
23173	8.69e-07	3.58e-08	0.0789	-5.51056	-0.435042	3982	METAP1	methionyl aminopeptidase 1
54708	8.74e-07	3.60e-08	0.0922	-5.50943	-0.508237	2594.04	MARCHF5	membrane associated ring-CH-type finger 5
283234	8.74e-07	3.60e-08	0.2908	5.50932	1.6021	126.8	CCDC88B	coiled-coil domain containing 88B
10090	8.74e-07	3.61e-08	0.0764	-5.50908	-0.421004	706.73	UST	uronyl 2-sulfotransferase
128	8.85e-07	3.66e-08	0.0547	-5.50657	-0.300948	5527.05	ADH5	alcohol dehydrogenase 5 (class III), chi polypeptide
283755	8.85e-07	3.66e-08	0.0753	5.50648	0.414778	985.02	HERC2P3	HERC2 pseudogene 3
23205	8.89e-07	3.68e-08	0.0728	-5.50536	-0.400676	648.66	ACSBG1	acyl-CoA synthetase bubblegum family member 1
56675	8.99e-07	3.73e-08	0.0909	-5.50319	-0.500204	984.15	NRIP3	nuclear receptor interacting protein 3
80221	9.03e-07	3.75e-08	0.2233	5.50224	1.22845	899.3	ACSF2	acyl-CoA synthetase family member 2
10728	9.10e-07	3.78e-08	0.0785	-5.50068	-0.431685	17217	PTGES3	prostaglandin E synthase 3
78987	9.19e-07	3.83e-08	0.1382	5.49874	0.759856	928.83	CRELD1	cysteine rich with EGF like domains 1
1073	9.19e-07	3.83e-08	0.1043	-5.49831	-0.573685	5185.59	CFL2	cofilin 2
23162	9.19e-07	3.83e-08	0.0714	5.49846	0.392477	2303.68	MAPK8IP3	mitogen-activated protein kinase 8 interacting protein 3
10846	9.20e-07	3.84e-08	0.399	5.4979	2.19344	26.73	PDE10A	phosphodiesterase 10A
5031	9.25e-07	3.87e-08	0.2383	5.49673	1.3099	118.44	P2RY6	pyrimidinergic receptor P2Y6
5342	9.27e-07	3.88e-08	0.1489	5.49612	0.818475	115.21	PLGLB2	plasminogen like B2
1519	9.29e-07	3.90e-08	0.194	5.4955	1.06632	250.44	CTSO	cathepsin O
112487	9.29e-07	3.90e-08	0.123	-5.4953	-0.676032	463.4	DTD2	D-aminoacyl-tRNA deacylase 2
201799	9.34e-07	3.92e-08	0.1009	5.4943	0.554243	485.44	TMEM154	transmembrane protein 154
4851	9.35e-07	3.93e-08	0.1065	5.49375	0.585137	2409.08	NOTCH1	notch receptor 1
23214	9.41e-07	3.96e-08	0.1133	-5.4925	-0.622103	6169.3	XPO6	exportin 6
8425	9.45e-07	3.99e-08	0.1274	5.49146	0.699788	2508.22	LTBP4	latent transforming growth factor beta binding protein 4
29994	9.49e-07	4.01e-08	0.0881	5.49059	0.483631	2514.68	BAZ2B	bromodomain adjacent to zinc finger domain 2B
9696	9.55e-07	4.04e-08	0.1287	5.4892	0.706359	724.59	CROCC	ciliary rootlet coiled-coil, rootletin
1052	9.58e-07	4.05e-08	0.3336	5.48858	1.83124	428.39	CEBPD	CCAAT enhancer binding protein delta
18	9.58e-07	4.06e-08	0.1629	5.48836	0.893789	170.69	ABAT	4-aminobutyrate aminotransferase
1240	9.61e-07	4.08e-08	0.3059	5.48751	1.67879	61.46	CMKLR1	chemerin chemokine-like receptor 1
51279	9.73e-07	4.13e-08	0.1955	5.48511	1.07243	536.56	C1RL	complement C1r subcomponent like
26804	9.87e-07	4.19e-08	0.2479	-5.48249	-1.35893	52.9	SNORD45B	small nucleolar RNA, C/D box 45B
9725	9.88e-07	4.21e-08	0.1194	5.48186	0.654457	1029.37	TMEM63A	transmembrane protein 63A
55049	9.88e-07	4.21e-08	0.0869	5.48187	0.476408	438.04	REX1BD	required for excision 1-B domain containing
864	9.88e-07	4.22e-08	0.2019	5.48143	1.10685	60.37	RUNX3	RUNX family transcription factor 3
57590	9.88e-07	4.23e-08	0.1291	-5.48115	-0.707533	4911.43	WDFY1	WD repeat and FYVE domain containing 1
1635	9.88e-07	4.22e-08	0.0665	-5.48129	-0.364576	2846.01	DCTD	dCMP deaminase
7165	1.00e-06	4.28e-08	0.0733	-5.47882	-0.401438	5246.77	TPD52L2	TPD52 like 2
5134	1.00e-06	4.29e-08	0.0795	-5.47855	-0.43559	1966.96	PDCD2	programmed cell death 2
154807	1.01e-06	4.34e-08	0.0928	-5.47631	-0.50811	3333.9	VKORC1L1	vitamin K epoxide reductase complex subunit 1 like 1
805	1.02e-06	4.38e-08	0.0733	-5.4749	-0.401294	21413.9	CALM2	calmodulin 2
81873	1.03e-06	4.43e-08	0.0861	-5.47267	-0.470967	2101.6	ARPC5L	actin related protein 2/3 complex subunit 5 like
284161	1.04e-06	4.47e-08	0.2155	5.47103	1.17887	86.17	GDPD1	glycerophosphodiester phosphodiesterase domain containing 1
107987113	1.05e-06	4.51e-08	0.2707	-5.46975	-1.48045	90.7	LOC107987113
692106	1.06e-06	4.55e-08	0.2262	-5.46793	-1.23694	86.46	SNORD65	small nucleolar RNA, C/D box 65
3352	1.06e-06	4.58e-08	0.154	5.46701	0.84204	403.66	HTR1D	5-hydroxytryptamine receptor 1D
57035	1.06e-06	4.58e-08	0.1332	5.46671	0.728393	3303.63	RSRP1	arginine and serine rich protein 1
1028	1.07e-06	4.61e-08	0.2884	5.46563	1.5763	112.18	CDKN1C	cyclin dependent kinase inhibitor 1C
64759	1.07e-06	4.62e-08	0.0737	5.46523	0.402925	5361.34	TNS3	tensin 3
134	1.08e-06	4.67e-08	0.212	5.46347	1.15801	309.33	ADORA1	adenosine A1 receptor
10713	1.09e-06	4.74e-08	0.052	-5.46085	-0.283745	3043.75	USP39	ubiquitin specific peptidase 39
284023	1.09e-06	4.76e-08	0.1285	5.46008	0.701487	147.79	RNF227	ring finger protein 227
57509	1.09e-06	4.76e-08	0.3755	5.45988	2.04994	89.49	MTUS1	microtubule associated scaffold protein 1
51524	1.10e-06	4.79e-08	0.0644	-5.45907	-0.351689	1055.06	TMEM138	transmembrane protein 138
10944	1.10e-06	4.80e-08	0.0765	-5.45843	-0.417668	8564.46	C11orf58	chromosome 11 open reading frame 58
4601	1.13e-06	4.92e-08	0.1296	5.45403	0.706731	1195.08	MXI1	MAX interactor 1, dimerization protein
10082	1.13e-06	4.96e-08	0.0883	5.45276	0.481528	1792.16	GPC6	glypican 6
5631	1.13e-06	4.96e-08	0.1805	-5.45258	-0.984028	4002.37	PRPS1	phosphoribosyl pyrophosphate synthetase 1
11118	1.13e-06	4.97e-08	0.1828	5.45222	0.996934	1338.63	BTN3A2	butyrophilin subfamily 3 member A2
84525	1.14e-06	4.99e-08	0.1837	-5.45159	-1.00141	69.17	HOPX	HOP homeobox
4299	1.14e-06	4.99e-08	0.0638	5.4517	0.348021	2728.63	AFF1	ALF transcription elongation factor 1
201725	1.14e-06	4.99e-08	0.0843	-5.45155	-0.459672	2069.18	C4orf46	chromosome 4 open reading frame 46
7421	1.14e-06	5.01e-08	0.1012	5.45083	0.551511	542.79	VDR	vitamin D receptor
201161	1.14e-06	5.04e-08	0.0861	-5.44991	-0.469235	1279.15	CENPV	centromere protein V
26140	1.16e-06	5.11e-08	0.1063	5.44731	0.579135	385.98	TTLL3	tubulin tyrosine ligase like 3
55270	1.16e-06	5.13e-08	0.0692	-5.44676	-0.376715	1211	NUDT15	nudix hydrolase 15
100507331	1.18e-06	5.21e-08	0.0849	5.44395	0.461942	613.21	ZSWIM8-AS1	ZSWIM8 antisense RNA 1
22846	1.19e-06	5.25e-08	0.2365	5.4427	1.28718	819.57	VASH1	vasohibin 1
23475	1.19e-06	5.26e-08	0.1909	5.44218	1.03902	166.98	QPRT	quinolinate phosphoribosyltransferase
4893	1.20e-06	5.33e-08	0.1475	-5.44001	-0.802336	7514.81	NRAS	NRAS proto-oncogene, GTPase
105374013	1.21e-06	5.37e-08	0.165	5.43861	0.897514	223.04	LOC105374013
3706	1.22e-06	5.44e-08	0.2245	5.43628	1.22035	90.36	ITPKA	inositol-trisphosphate 3-kinase A
221061	1.23e-06	5.46e-08	0.1428	-5.43566	-0.776147	2882.06	FAM171A1	family with sequence similarity 171 member A1
125228	1.23e-06	5.46e-08	0.107	-5.4358	-0.58163	924.53	FAM210A	family with sequence similarity 210 member A
83856	1.23e-06	5.47e-08	0.1353	-5.43531	-0.735383	784.78	FSD1L	fibronectin type III and SPRY domain containing 1 like
284716	1.23e-06	5.48e-08	0.2189	5.43502	1.18993	92.84	RIMKLA	ribosomal modification protein rimK like family member A
219927	1.24e-06	5.56e-08	0.0656	-5.43236	-0.356246	1340.99	MRPL21	mitochondrial ribosomal protein L21
79077	1.25e-06	5.57e-08	0.1027	-5.43193	-0.558089	859.63	DCTPP1	dCTP pyrophosphatase 1
677838	1.25e-06	5.63e-08	0.1687	-5.4303	-0.916189	110.22	SNORA61	small nucleolar RNA, H/ACA box 61
9637	1.25e-06	5.63e-08	0.1094	-5.43027	-0.594248	2191.59	FEZ2	fasciculation and elongation protein zeta 2
84935	1.27e-06	5.69e-08	0.1107	5.42837	0.600685	563.04	MEDAG	mesenteric estrogen dependent adipogenesis
113540	1.27e-06	5.70e-08	0.1797	5.42801	0.975249	89.38	CMTM1	CKLF like MARVEL transmembrane domain containing 1
93380	1.27e-06	5.71e-08	0.1005	-5.42772	-0.545528	2244.39	MMGT1	membrane magnesium transporter 1
100131213	1.27e-06	5.72e-08	0.1743	5.42743	0.946022	84.63	ZNF503-AS2	ZNF503 antisense RNA 2
27245	1.27e-06	5.73e-08	0.122	5.42702	0.662085	1702.08	AHDC1	AT-hook DNA binding motif containing 1
6745	1.27e-06	5.73e-08	0.0822	-5.42715	-0.446104	7696.84	SSR1	signal sequence receptor subunit 1
6604	1.27e-06	5.77e-08	0.0852	5.42587	0.462446	922.47	SMARCD3	SWI/SNF related, matrix associated, actin dependent regulator of chromatin, subfamily d, member 3
5537	1.27e-06	5.77e-08	0.0819	-5.42592	-0.444495	3382.57	PPP6C	protein phosphatase 6 catalytic subunit
63874	1.28e-06	5.79e-08	0.1813	5.42519	0.983436	1839.84	ABHD4	abhydrolase domain containing 4, N-acyl phospholipase B
85028	1.30e-06	5.88e-08	0.1462	-5.42227	-0.792647	561.49	SNHG12	small nucleolar RNA host gene 12
9415	1.30e-06	5.89e-08	0.2033	5.42215	1.10233	6748.54	FADS2	fatty acid desaturase 2
317762	1.32e-06	6.01e-08	0.0828	-5.41852	-0.448872	4912.14	CCDC85C	coiled-coil domain containing 85C
57217	1.33e-06	6.06e-08	0.0826	5.41701	0.447224	996.01	TTC7A	tetratricopeptide repeat domain 7A
10923	1.34e-06	6.08e-08	0.0952	-5.41638	-0.515863	6842.05	SUB1	SUB1 regulator of transcription
8916	1.34e-06	6.11e-08	0.1096	-5.41564	-0.593661	1125.15	HERC3	HECT and RLD domain containing E3 ubiquitin protein ligase 3
85449	1.34e-06	6.11e-08	0.2565	5.41562	1.38911	168.01	KIAA1755	KIAA1755
117283	1.34e-06	6.14e-08	0.4397	5.41455	2.38084	27.27	IP6K3	inositol hexakisphosphate kinase 3
26751	1.35e-06	6.16e-08	0.0821	5.41396	0.444665	538.81	SH3YL1	SH3 and SYLF domain containing 1
4524	1.36e-06	6.22e-08	0.2246	5.41248	1.2158	610.43	MTHFR	methylenetetrahydrofolate reductase
51534	1.36e-06	6.23e-08	0.1133	-5.41213	-0.613075	3828.56	VTA1	vesicle trafficking 1
55884	1.36e-06	6.25e-08	0.1158	-5.41152	-0.62674	4894.06	WSB2	WD repeat and SOCS box containing 2
146227	1.38e-06	6.33e-08	0.3461	5.40933	1.87237	31.19	BEAN1	brain expressed associated with NEDD4 1
23247	1.39e-06	6.38e-08	0.0735	5.40793	0.397496	901.22	KATNIP	katanin interacting protein
2060	1.39e-06	6.40e-08	0.0676	-5.40727	-0.365498	3434.32	EPS15	epidermal growth factor receptor pathway substrate 15
6742	1.40e-06	6.46e-08	0.0808	-5.40549	-0.436828	2947.31	SSBP1	single stranded DNA binding protein 1
90288	1.41e-06	6.51e-08	0.3251	5.4042	1.75667	41.39	EFCAB12	EF-hand calcium binding domain 12
84280	1.41e-06	6.53e-08	0.069	-5.40358	-0.37267	1450.74	BTBD10	BTB domain containing 10
1302	1.42e-06	6.54e-08	0.1645	5.40325	0.888734	167.84	COL11A2	collagen type XI alpha 2 chain
28231	1.42e-06	6.59e-08	0.1871	5.40204	1.01055	250.63	SLCO4A1	solute carrier organic anion transporter family member 4A1
8416	1.42e-06	6.60e-08	0.2799	5.40183	1.51209	179.48	ANXA9	annexin A9
100532731	1.42e-06	6.60e-08	0.0888	-5.40164	-0.479763	2283.23	COMMD3-BMI1	COMMD3-BMI1 readthrough
1674	1.43e-06	6.65e-08	0.189	5.4003	1.02054	103.52	DES	desmin
3669	1.44e-06	6.67e-08	0.2277	5.39979	1.22932	109.29	ISG20	interferon stimulated exonuclease gene 20
55151	1.44e-06	6.71e-08	0.0975	-5.39882	-0.526541	979.1	TMEM38B	transmembrane protein 38B
9804	1.46e-06	6.80e-08	0.1215	-5.3965	-0.655656	7993.29	TOMM20	translocase of outer mitochondrial membrane 20
79752	1.47e-06	6.85e-08	0.1008	-5.39515	-0.5439	880.74	ZFAND1	zinc finger AN1-type containing 1
100128262	1.50e-06	6.98e-08	0.2764	5.39164	1.49013	37.8	TNK2-AS1	TNK2 antisense RNA 1
10440	1.51e-06	7.07e-08	0.092	-5.38947	-0.495975	3011.05	TIMM17A	translocase of inner mitochondrial membrane 17A
146857	1.52e-06	7.11e-08	0.1984	5.38849	1.06926	484.29	SLFN13	schlafen family member 13
55038	1.53e-06	7.16e-08	0.0783	-5.38703	-0.421872	1645.09	CDCA4	cell division cycle associated 4
10449	1.53e-06	7.19e-08	0.064	-5.38631	-0.344527	1655.75	ACAA2	acetyl-CoA acyltransferase 2
728239	1.53e-06	7.19e-08	0.0971	5.38631	0.52314	863.32	MAGED4	MAGE family member D4
8878	1.54e-06	7.23e-08	0.1125	5.38544	0.606053	8223.09	SQSTM1	sequestosome 1
7372	1.56e-06	7.32e-08	0.0599	-5.38307	-0.322419	1891.53	UMPS	uridine monophosphate synthetase
10269	1.57e-06	7.38e-08	0.0915	-5.38156	-0.492673	4847.14	ZMPSTE24	zinc metallopeptidase STE24
100128494	1.58e-06	7.42e-08	0.0837	5.38068	0.450395	3053.32	LOC100128494	uncharacterized LOC100128494
112268235	1.58e-06	7.46e-08	0.3071	5.37978	1.65224	129.55	LOC112268235	uncharacterized LOC112268235
55278	1.58e-06	7.47e-08	0.098	-5.37941	-0.527204	878.83	QRSL1	glutaminyl-tRNA amidotransferase subunit QRSL1
51427	1.58e-06	7.47e-08	0.09	-5.37953	-0.483937	1176.92	ZNF107	zinc finger protein 107
6773	1.58e-06	7.46e-08	0.1692	5.3797	0.91011	4138.29	STAT2	signal transducer and activator of transcription 2
219654	1.59e-06	7.51e-08	0.1905	5.37861	1.02477	1809.11	ZCCHC24	zinc finger CCHC-type containing 24
7004	1.59e-06	7.53e-08	0.1257	-5.37796	-0.675752	1557.84	TEAD4	TEA domain transcription factor 4
2549	1.61e-06	7.63e-08	0.1229	5.37561	0.660428	1176.74	GAB1	GRB2 associated binding protein 1
80725	1.61e-06	7.67e-08	0.2556	5.37481	1.37355	55.6	SRCIN1	SRC kinase signaling inhibitor 1
80325	1.62e-06	7.72e-08	0.2353	5.37355	1.2645	852.38	ABTB1	ankyrin repeat and BTB domain containing 1
10165	1.62e-06	7.72e-08	0.0746	-5.37345	-0.400611	1366.38	SLC25A13	solute carrier family 25 member 13
10419	1.62e-06	7.73e-08	0.0581	-5.37327	-0.312335	3354.65	PRMT5	protein arginine methyltransferase 5
51388	1.62e-06	7.73e-08	0.1599	-5.37334	-0.859419	921.15	NIP7	nucleolar pre-rRNA processing protein NIP7
102288414	1.66e-06	7.91e-08	0.0683	-5.36915	-0.366624	615.94	C11orf98	chromosome 11 open reading frame 98
30819	1.67e-06	7.96e-08	0.1623	5.36794	0.871068	95.16	KCNIP2	potassium voltage-gated channel interacting protein 2
3655	1.68e-06	8.04e-08	0.1077	-5.36613	-0.577691	2381.37	ITGA6	integrin subunit alpha 6
83591	1.68e-06	8.05e-08	0.1783	5.3659	0.956542	340.41	THAP2	THAP domain containing 2
8881	1.68e-06	8.05e-08	0.0771	-5.36596	-0.413624	2686.55	CDC16	cell division cycle 16
101927688	1.68e-06	8.06e-08	0.357	5.36585	1.91581	28.92	SEPTIN4-AS1	SEPTIN4 antisense RNA 1
284498	1.69e-06	8.14e-08	0.2554	5.36393	1.37009	120.76	C1orf167	chromosome 1 open reading frame 167
3707	1.70e-06	8.20e-08	0.2179	5.36274	1.16878	811.21	ITPKB	inositol-trisphosphate 3-kinase B
483	1.74e-06	8.36e-08	0.0721	-5.35912	-0.386516	5748.06	ATP1B3	ATPase Na+/K+ transporting subunit beta 3
1983	1.76e-06	8.49e-08	0.155	-5.35629	-0.83016	12433.4	EIF5	eukaryotic translation initiation factor 5
152579	1.79e-06	8.65e-08	0.1109	-5.35303	-0.593699	605.13	SCFD2	sec1 family domain containing 2
54494	1.80e-06	8.68e-08	0.1816	5.35249	0.971938	89.01	C11orf71	chromosome 11 open reading frame 71
80833	1.86e-06	9.00e-08	0.4026	5.34589	2.15236	148.81	APOL3	apolipoprotein L3
23428	1.87e-06	9.04e-08	0.3944	5.34508	2.10795	36.09	SLC7A8	solute carrier family 7 member 8
64167	1.87e-06	9.08e-08	0.1179	5.34419	0.629895	2090.66	ERAP2	endoplasmic reticulum aminopeptidase 2
201255	1.87e-06	9.09e-08	0.1984	5.34413	1.06018	779.24	LRRC45	leucine rich repeat containing 45
105373467	1.88e-06	9.11e-08	0.3701	-5.34368	-1.97791	8.9	LOC105373467	replaced by ID 101954267
8601	1.89e-06	9.16e-08	0.2	-5.34259	-1.06852	170.64	RGS20	regulator of G protein signaling 20
4188	1.90e-06	9.25e-08	0.2058	5.34093	1.09935	201.58	MDFI	MyoD family inhibitor
1759	1.90e-06	9.26e-08	0.1109	5.34063	0.592221	4014.56	DNM1	dynamin 1
10939	1.90e-06	9.25e-08	0.0622	-5.34078	-0.331953	2557.93	AFG3L2	AFG3 like matrix AAA peptidase subunit 2
10946	1.91e-06	9.32e-08	0.0649	-5.33953	-0.346401	6182.46	SF3A3	splicing factor 3a subunit 3
57707	1.91e-06	9.32e-08	0.1155	-5.33946	-0.616921	603.01	MEAK7	MTOR associated protein, eak-7 homolog
339451	1.92e-06	9.37e-08	0.0692	5.33844	0.369175	823.36	KLHL17	kelch like family member 17
90861	1.92e-06	9.39e-08	0.0471	-5.33819	-0.251486	7315.02	JPT2	Jupiter microtubule associated homolog 2
84504	1.93e-06	9.46e-08	0.1523	-5.33677	-0.812613	275.62	NKX6-2	NK6 homeobox 2
159013	1.94e-06	9.53e-08	0.0842	-5.33545	-0.449082	888.58	CXorf38	chromosome X open reading frame 38
101928525	1.95e-06	9.56e-08	0.0998	-5.33489	-0.532328	380.8	LOC101928525	uncharacterized LOC101928525
5471	1.97e-06	9.67e-08	0.119	-5.33278	-0.634631	2434.19	PPAT	phosphoribosyl pyrophosphate amidotransferase
57134	1.97e-06	9.70e-08	0.2375	5.33223	1.26664	86.17	MAN1C1	mannosidase alpha class 1C member 1
2697	2.00e-06	9.87e-08	0.1751	-5.32915	-0.933322	8991.07	GJA1	gap junction protein alpha 1
54442	2.00e-06	9.87e-08	0.1033	-5.32904	-0.550613	1476.63	KCTD5	potassium channel tetramerization domain containing 5
159	2.03e-06	9.99e-08	0.0871	-5.32693	-0.464015	2655.91	ADSS2	adenylosuccinate synthase 2
26150	2.03e-06	1.00e-07	0.2326	5.32616	1.23874	101.64	RIBC2	RIB43A domain with coiled-coils 2
4200	2.04e-06	1.01e-07	0.1198	-5.32497	-0.637801	3260.23	ME2	malic enzyme 2
84225	2.05e-06	1.01e-07	0.3689	5.32432	1.96398	32.32	ZMYND15	zinc finger MYND-type containing 15
10154	2.08e-06	1.03e-07	0.1183	5.32129	0.629329	287.25	PLXNC1	plexin C1
58985	2.09e-06	1.03e-07	0.2558	5.32059	1.3611	44.92	IL22RA1	interleukin 22 receptor subunit alpha 1
57561	2.09e-06	1.04e-07	0.1513	5.31999	0.804829	2138.73	ARRDC3	arrestin domain containing 3
5898	2.10e-06	1.04e-07	0.0672	-5.31901	-0.357325	2959.36	RALA	RAS like proto-oncogene A
51616	2.12e-06	1.05e-07	0.0808	-5.31738	-0.429663	2439.15	TAF9B	TATA-box binding protein associated factor 9b
892	2.14e-06	1.07e-07	0.0834	-5.31523	-0.443555	3033.24	CCNC	cyclin C
54566	2.17e-06	1.08e-07	0.2238	-5.31232	-1.18891	1113.23	EPB41L4B	erythrocyte membrane protein band 4.1 like 4B
117248	2.19e-06	1.09e-07	0.4583	5.31102	2.43384	133.27	GALNT15	polypeptide N-acetylgalactosaminyltransferase 15
3692	2.19e-06	1.09e-07	0.1142	-5.31095	-0.606748	3773.21	EIF6	eukaryotic translation initiation factor 6
9550	2.19e-06	1.09e-07	0.0495	-5.31059	-0.263132	1892.81	ATP6V1G1	ATPase H+ transporting V1 subunit G1
5918	2.19e-06	1.09e-07	0.2245	5.31039	1.19245	150.55	RARRES1	retinoic acid receptor responder 1
8890	2.19e-06	1.10e-07	0.0501	-5.31005	-0.265772	1705.4	EIF2B4	eukaryotic translation initiation factor 2B subunit delta
83959	2.20e-06	1.10e-07	0.1359	5.30915	0.72167	220.92	SLC4A11	solute carrier family 4 member 11
153222	2.20e-06	1.10e-07	0.1727	5.3089	0.916694	738.29	CREBRF	CREB3 regulatory factor
6764	2.22e-06	1.11e-07	0.1342	5.30721	0.71206	3475.8	DENND2B	DENN domain containing 2B
6426	2.23e-06	1.12e-07	0.0763	-5.30561	-0.405074	17652.3	SRSF1	serine and arginine rich splicing factor 1
143458	2.24e-06	1.12e-07	0.0967	-5.3053	-0.512873	947.18	LDLRAD3	low density lipoprotein receptor class A domain containing 3
8030	2.25e-06	1.13e-07	0.0824	-5.30404	-0.436856	3721.91	CCDC6	coiled-coil domain containing 6
388327	2.25e-06	1.14e-07	0.1796	5.30361	0.952336	108.86	C17orf100	chromosome 17 open reading frame 100
58155	2.26e-06	1.14e-07	0.1215	-5.30307	-0.644291	2745.23	PTBP2	polypyrimidine tract binding protein 2
4830	2.26e-06	1.14e-07	0.0952	-5.3029	-0.504876	2345.99	NME1	NME/NM23 nucleoside diphosphate kinase 1
388228	2.26e-06	1.14e-07	0.28	5.30253	1.4847	87.84	SBK1	SH3 domain binding kinase 1
23035	2.27e-06	1.15e-07	0.078	-5.30161	-0.413691	1392.18	PHLPP2	PH domain and leucine rich repeat protein phosphatase 2
100526842	2.27e-06	1.15e-07	0.0916	-5.30104	-0.485718	7987.17	RPL17-C18orf32	RPL17-C18orf32 readthrough
6917	2.28e-06	1.15e-07	0.0897	-5.30064	-0.475563	7068	TCEA1	transcription elongation factor A1
58505	2.29e-06	1.16e-07	0.0802	-5.29918	-0.42485	2732.88	OSTC	oligosaccharyltransferase complex non-catalytic subunit
3797	2.30e-06	1.17e-07	0.1576	5.2983	0.835007	2117.51	KIF3C	kinesin family member 3C
56674	2.31e-06	1.18e-07	0.0644	-5.29706	-0.341351	1356.74	TMEM9B	TMEM9 domain family member B
283106	2.31e-06	1.18e-07	0.0871	-5.29673	-0.461499	457.04	CSNK2A3	casein kinase 2 alpha 3
55239	2.31e-06	1.18e-07	0.1175	-5.29681	-0.622585	2777.66	OGFOD1	2-oxoglutarate and iron dependent oxygenase domain containing 1
6139	2.32e-06	1.18e-07	0.0949	-5.29612	-0.502737	7784.8	RPL17	ribosomal protein L17
54663	2.33e-06	1.19e-07	0.0822	-5.29531	-0.435479	946.15	WDR74	WD repeat domain 74
3364	2.33e-06	1.19e-07	0.0785	-5.29489	-0.415413	694.34	HUS1	HUS1 checkpoint clamp component
2151	2.34e-06	1.19e-07	0.1821	-5.2943	-0.963958	165.34	F2RL2	coagulation factor II thrombin receptor like 2
9600	2.34e-06	1.20e-07	0.1117	5.29385	0.591343	2098.09	PITPNM1	phosphatidylinositol transfer protein membrane associated 1
440104	2.35e-06	1.21e-07	0.2397	5.29266	1.26848	671.16	TMEM198B	transmembrane protein 198B (pseudogene)
54537	2.39e-06	1.22e-07	0.1039	-5.28979	-0.549496	2178.34	SHLD2	shieldin complex subunit 2
54838	2.39e-06	1.22e-07	0.0707	5.2898	0.373773	2354.09	WBP1L	WW domain binding protein 1 like
7096	2.40e-06	1.23e-07	0.3197	5.2888	1.69069	44.05	TLR1	toll like receptor 1
1964	2.41e-06	1.24e-07	0.1401	-5.28752	-0.740964	9223.86	EIF1AX	eukaryotic translation initiation factor 1A X-linked
692073	2.44e-06	1.25e-07	0.1813	-5.28543	-0.958406	57.36	SNORA16A	small nucleolar RNA, H/ACA box 16A
64326	2.45e-06	1.27e-07	0.079	-5.28372	-0.417461	1411.1	COP1	COP1 E3 ubiquitin ligase
100652739	2.45e-06	1.27e-07	0.1769	5.28383	0.934802	142.52	RAET1E-AS1	RAET1E antisense RNA 1
107986909	2.45e-06	1.27e-07	0.4046	5.28367	2.13757	68.19	LOC107986909	uncharacterized LOC107986909
491	2.48e-06	1.28e-07	0.4691	5.28125	2.47732	28.32	ATP2B2	ATPase plasma membrane Ca2+ transporting 2
8793	2.48e-06	1.28e-07	0.1179	-5.28115	-0.622731	3631.36	TNFRSF10D	TNF receptor superfamily member 10d
57125	2.50e-06	1.29e-07	0.2272	5.27972	1.19964	101.95	PLXDC1	plexin domain containing 1
90342	2.51e-06	1.30e-07	0.1832	5.27866	0.967036	151.38	FER1L5	fer-1 like family member 5
55161	2.51e-06	1.30e-07	0.1346	-5.27877	-0.710493	3203.68	TMEM33	transmembrane protein 33
4248	2.54e-06	1.32e-07	0.2667	5.27599	1.40733	127.37	MGAT3	beta-1,4-mannosyl-glycoprotein 4-beta-N-acetylglucosaminyltransferase
22839	2.55e-06	1.32e-07	0.0965	-5.27559	-0.509142	3673.21	DLGAP4	DLG associated protein 4
84680	2.56e-06	1.33e-07	0.1781	5.27465	0.939561	173.02	ACCS	1-aminocyclopropane-1-carboxylate synthase homolog (inactive)
7851	2.57e-06	1.34e-07	0.1166	-5.27346	-0.614996	1079.35	MALL	mal, T cell differentiation protein like
246243	2.61e-06	1.36e-07	0.1165	-5.2705	-0.614132	3093.86	RNASEH1	ribonuclease H1
81567	2.61e-06	1.36e-07	0.0855	-5.27025	-0.450779	4556.74	TXNDC5	thioredoxin domain containing 5
9298	2.68e-06	1.40e-07	0.172	-5.26542	-0.905768	125.03	SNORD31	small nucleolar RNA, C/D box 31
10001	2.73e-06	1.43e-07	0.0592	-5.26177	-0.311624	1321.96	MED6	mediator complex subunit 6
8833	2.74e-06	1.43e-07	0.0592	-5.26127	-0.311498	6283.68	GMPS	guanine monophosphate synthase
201633	2.78e-06	1.45e-07	0.1589	5.25839	0.835345	579.94	TIGIT	T cell immunoreceptor with Ig and ITIM domains
266747	2.81e-06	1.47e-07	0.1036	5.2557	0.544621	320.83	RGL4	ral guanine nucleotide dissociation stimulator like 4
22998	2.82e-06	1.48e-07	0.1335	5.25545	0.701589	2619.13	LIMCH1	LIM and calponin homology domains 1
285381	2.83e-06	1.49e-07	0.0913	-5.25432	-0.479751	1626.49	DPH3	diphthamide biosynthesis 3
908	2.84e-06	1.49e-07	0.1267	-5.25361	-0.665776	14937	CCT6A	chaperonin containing TCP1 subunit 6A
5935	2.84e-06	1.49e-07	0.096	-5.25346	-0.504331	8290.64	RBM3	RNA binding motif protein 3
1431	2.84e-06	1.49e-07	0.0994	-5.25322	-0.522085	10392.2	CS	citrate synthase
275	2.84e-06	1.50e-07	0.1723	5.25274	0.905016	181.36	AMT	aminomethyltransferase
57699	2.84e-06	1.50e-07	0.4266	5.25264	2.24089	24.92	CPNE5	copine 5
25926	2.85e-06	1.50e-07	0.1067	-5.25206	-0.560532	3640.79	NOL11	nucleolar protein 11
124936	2.86e-06	1.51e-07	0.1487	5.25129	0.780777	482.83	CYB5D2	cytochrome b5 domain containing 2
112268267	2.86e-06	1.51e-07	0.5282	5.25104	2.77378	34.09	LOC112268267	uncharacterized LOC112268267
22924	2.88e-06	1.52e-07	0.089	5.24975	0.467032	482.38	MAPRE3	microtubule associated protein RP/EB family member 3
79781	2.88e-06	1.52e-07	0.1265	5.24964	0.664086	474.92	IQCA1	IQ motif containing with AAA domain 1
252884	2.88e-06	1.53e-07	0.2012	5.24948	1.05604	94.86	ZNF396	zinc finger protein 396
92840	2.88e-06	1.53e-07	0.1947	5.24934	1.02223	135.22	REEP6	receptor accessory protein 6
3052	2.90e-06	1.54e-07	0.0814	-5.24791	-0.427322	1357.83	HCCS	holocytochrome c synthase
23456	2.90e-06	1.54e-07	0.0715	-5.2475	-0.37523	1175.09	ABCB10	ATP binding cassette subfamily B member 10
26032	2.90e-06	1.55e-07	0.1087	-5.24711	-0.570517	1648.98	SUSD5	sushi domain containing 5
101752399	2.91e-06	1.55e-07	0.0755	5.24669	0.395967	2313.73	STAG3L5P-PVRIG2P-PILRB	STAG3L5P-PVRIG2P-PILRB readthrough
9801	2.92e-06	1.56e-07	0.0967	-5.24564	-0.507155	2690.65	MRPL19	mitochondrial ribosomal protein L19
23534	2.93e-06	1.57e-07	0.071	-5.24474	-0.372129	4989.95	TNPO3	transportin 3
203054	2.93e-06	1.57e-07	0.1143	5.24423	0.599636	244.67	ADCK5	aarF domain containing kinase 5
23522	2.93e-06	1.57e-07	0.0612	5.24433	0.32116	2431.35	KAT6B	lysine acetyltransferase 6B
222865	2.94e-06	1.57e-07	0.2075	5.24379	1.08819	66.83	TMEM130	transmembrane protein 130
8992	2.94e-06	1.57e-07	0.0943	-5.2436	-0.494341	2561.93	ATP6V0E1	ATPase H+ transporting V0 subunit e1
6723	2.95e-06	1.59e-07	0.1898	-5.24228	-0.994774	4082.33	SRM	spermidine synthase
112970	2.95e-06	1.58e-07	0.1018	-5.24263	-0.533496	231.47	KTI12	KTI12 chromatin associated homolog
10885	2.95e-06	1.59e-07	0.1559	-5.24226	-0.81716	1981.36	WDR3	WD repeat domain 3
25843	2.95e-06	1.58e-07	0.0929	-5.24253	-0.487164	1206.6	MOB4	MOB family member 4, phocein
90835	2.95e-06	1.58e-07	0.094	5.24266	0.49278	247.9	CFAP119	cilia and flagella associated protein 119
66004	2.95e-06	1.59e-07	0.2668	5.24182	1.39834	106.26	LYNX1	Ly6/neurotoxin 1
157638	2.95e-06	1.59e-07	0.1906	5.24157	0.999292	326.08	LRATD2	LRAT domain containing 2
439965	2.96e-06	1.60e-07	0.0814	-5.24107	-0.426437	724.13	SHLD2P3	shieldin complex subunit 2 pseudogene 3
57476	2.96e-06	1.60e-07	0.0726	5.24049	0.380472	751.57	GRAMD1B	GRAM domain containing 1B
2770	2.97e-06	1.61e-07	0.1101	-5.23996	-0.577003	2083.28	GNAI1	G protein subunit alpha i1
114804	2.98e-06	1.61e-07	0.2556	5.23927	1.33899	181.11	RNF157	ring finger protein 157
5001	3.00e-06	1.63e-07	0.0992	-5.23772	-0.519407	940.65	ORC5	origin recognition complex subunit 5
100129482	3.00e-06	1.63e-07	0.1182	5.23766	0.619079	2123.32	ZNF37BP	zinc finger protein 37B, pseudogene
85441	3.00e-06	1.62e-07	0.1485	5.23785	0.777935	1778.36	HELZ2	helicase with zinc finger 2
6047	3.00e-06	1.63e-07	0.0476	-5.23732	-0.249288	3598.48	RNF4	ring finger protein 4
66035	3.01e-06	1.63e-07	0.1236	5.23682	0.647171	353.68	SLC2A11	solute carrier family 2 member 11
57088	3.01e-06	1.64e-07	0.2143	5.23616	1.12189	554.65	PLSCR4	phospholipid scramblase 4
5910	3.04e-06	1.66e-07	0.1351	-5.2344	-0.706928	3493.28	RAP1GDS1	Rap1 GTPase-GDP dissociation stimulator 1
2806	3.04e-06	1.65e-07	0.0604	-5.23453	-0.316154	7580.88	GOT2	glutamic-oxaloacetic transaminase 2
51072	3.04e-06	1.66e-07	0.0863	-5.2339	-0.451654	1736.82	MEMO1	mediator of cell motility 1
57129	3.04e-06	1.66e-07	0.0933	-5.23369	-0.488202	2067.55	MRPL47	mitochondrial ribosomal protein L47
109286553	3.05e-06	1.67e-07	0.148	5.23324	0.774432	387.28	ARHGAP27P1-BPTFP1-KPNA2P3	ARHGAP27P1-BPTFP1-KPNA2P3 readthrough, transcribed pseudogene
23017	3.06e-06	1.68e-07	0.3735	5.23209	1.95429	207.81	FAIM2	Fas apoptotic inhibitory molecule 2
104472848	3.06e-06	1.68e-07	0.1352	5.23189	0.707612	113.71	IRAIN	IGF1R antisense imprinted non-protein coding RNA
302	3.12e-06	1.71e-07	0.0858	-5.22868	-0.448507	62822.5	ANXA2	annexin A2
9187	3.13e-06	1.71e-07	0.0974	5.22788	0.509272	505.73	SLC24A1	solute carrier family 24 member 1
2743	3.14e-06	1.73e-07	0.1572	5.22668	0.821514	631.77	GLRB	glycine receptor beta
80154	3.14e-06	1.73e-07	0.0859	5.22672	0.449001	1028.25	GOLGA2P10	GOLGA2 pseudogene 10
107986710	3.16e-06	1.74e-07	0.2127	5.22539	1.11143	184.14	LOC107986710	uncharacterized LOC107986710
144100	3.17e-06	1.74e-07	0.0985	5.22471	0.514841	410.16	PLEKHA7	pleckstrin homology domain containing A7
6815	3.17e-06	1.75e-07	0.0789	-5.22435	-0.412202	1802.78	STYX	serine/threonine/tyrosine interacting protein
648	3.19e-06	1.76e-07	0.0979	-5.22304	-0.511133	2130.56	BMI1	BMI1 proto-oncogene, polycomb ring finger
9469	3.19e-06	1.76e-07	0.1354	-5.2231	-0.707117	3070.46	CHST3	carbohydrate sulfotransferase 3
84319	3.20e-06	1.77e-07	0.1105	-5.22233	-0.577259	1481.02	CMSS1	cms1 ribosomal small subunit homolog
11346	3.21e-06	1.77e-07	0.1885	5.22168	0.984095	2494.08	SYNPO	synaptopodin
7138	3.21e-06	1.78e-07	0.1052	5.2214	0.549122	342.24	TNNT1	troponin T1, slow skeletal type
64753	3.26e-06	1.81e-07	0.123	5.21835	0.641771	1061.71	CCDC136	coiled-coil domain containing 136
5887	3.27e-06	1.81e-07	0.0777	-5.21737	-0.405562	12015.8	RAD23B	RAD23 homolog B, nucleotide excision repair protein
3485	3.28e-06	1.82e-07	0.1666	5.217	0.869346	2467.32	IGFBP2	insulin like growth factor binding protein 2
2706	3.28e-06	1.82e-07	0.3326	5.21633	1.73497	30.21	GJB2	gap junction protein beta 2
9516	3.28e-06	1.82e-07	0.0667	5.21641	0.347887	3550.47	LITAF	lipopolysaccharide induced TNF factor
10424	3.29e-06	1.83e-07	0.0816	-5.21607	-0.425524	4411.33	PGRMC2	progesterone receptor membrane component 2
3815	3.29e-06	1.83e-07	0.1726	-5.21584	-0.900025	394.67	KIT	KIT proto-oncogene, receptor tyrosine kinase
5768	3.32e-06	1.85e-07	0.0826	-5.21341	-0.43051	12115.1	QSOX1	quiescin sulfhydryl oxidase 1
339942	3.32e-06	1.85e-07	0.2418	5.21339	1.26044	264.6	H1-10-AS1	H1-10 antisense RNA 1
9987	3.33e-06	1.86e-07	0.1229	-5.21276	-0.640619	12525.6	HNRNPDL	heterogeneous nuclear ribonucleoprotein D like
81552	3.34e-06	1.87e-07	0.0646	-5.2123	-0.336546	4960.08	VOPP1	VOPP1 WW domain binding protein
51552	3.36e-06	1.88e-07	0.0648	-5.21066	-0.337537	5326.66	RAB14	RAB14, member RAS oncogene family
3978	3.36e-06	1.88e-07	0.0905	5.21061	0.471704	3461.59	LIG1	DNA ligase 1
865	3.37e-06	1.89e-07	0.0588	-5.21	-0.306269	5088.29	CBFB	core-binding factor subunit beta
84268	3.37e-06	1.89e-07	0.0614	-5.20998	-0.319844	2772.31	RPAIN	RPA interacting protein
23225	3.39e-06	1.91e-07	0.1732	5.20838	0.902088	1832.25	NUP210	nucleoporin 210
64854	3.40e-06	1.91e-07	0.093	-5.20767	-0.484099	1717.32	USP46	ubiquitin specific peptidase 46
727800	3.42e-06	1.92e-07	0.1757	5.20676	0.91478	103.06	RNF208	ring finger protein 208
392862	3.42e-06	1.93e-07	0.341	5.20634	1.7753	31.52	GRID2IP	Grid2 interacting protein
51251	3.42e-06	1.93e-07	0.1152	-5.20639	-0.599947	926.21	NT5C3A	5'-nucleotidase, cytosolic IIIA
10630	3.46e-06	1.95e-07	0.1619	5.2042	0.842651	885.5	PDPN	podoplanin
80279	3.46e-06	1.95e-07	0.0761	5.20359	0.395772	2869.61	CDK5RAP3	CDK5 regulatory subunit associated protein 3
5879	3.47e-06	1.96e-07	0.0654	-5.20331	-0.340037	17107.6	RAC1	Rac family small GTPase 1
10076	3.47e-06	1.96e-07	0.1579	5.20287	0.821675	316.29	PTPRU	protein tyrosine phosphatase receptor type U
7866	3.52e-06	1.99e-07	0.141	-5.20023	-0.733218	2444.05	IFRD2	interferon related developmental regulator 2
81844	3.54e-06	2.00e-07	0.0879	5.19912	0.456891	3589.38	TRIM56	tripartite motif containing 56
64418	3.54e-06	2.01e-07	0.0982	-5.19884	-0.510553	931.69	TMEM168	transmembrane protein 168
374403	3.57e-06	2.02e-07	0.3521	5.19719	1.8301	24.79	TBC1D10C	TBC1 domain family member 10C
55793	3.59e-06	2.04e-07	0.2274	5.19568	1.1817	498.15	MINDY1	MINDY lysine 48 deubiquitinase 1
5802	3.63e-06	2.06e-07	0.1291	5.19348	0.670427	4841.71	PTPRS	protein tyrosine phosphatase receptor type S
6207	3.67e-06	2.09e-07	0.0906	-5.19131	-0.470552	9409.2	RPS13	ribosomal protein S13
441124	3.68e-06	2.10e-07	0.1618	5.19058	0.84	256.82	GTF2IP20	general transcription factor IIi pseudogene 20
5520	3.69e-06	2.10e-07	0.0951	-5.19028	-0.493807	3775.95	PPP2R2A	protein phosphatase 2 regulatory subunit Balpha
92691	3.74e-06	2.13e-07	0.2017	5.18734	1.04644	94.87	TMEM169	transmembrane protein 169
57403	3.75e-06	2.14e-07	0.0519	-5.18682	-0.269414	2975.9	RAB22A	RAB22A, member RAS oncogene family
255308	3.82e-06	2.18e-07	0.1176	-5.18334	-0.609566	212.62	EIF2S3B	eukaryotic translation initiation factor 2 subunit gamma B
3632	3.83e-06	2.19e-07	0.1449	-5.1824	-0.750749	1138.9	INPP5A	inositol polyphosphate-5-phosphatase A
80830	3.83e-06	2.19e-07	0.2277	5.18223	1.17992	929.74	APOL6	apolipoprotein L6
51283	3.85e-06	2.21e-07	0.0877	-5.18113	-0.454157	2230.87	BFAR	bifunctional apoptosis regulator
51493	3.85e-06	2.21e-07	0.0576	-5.18096	-0.298324	3703.72	RTCB	RNA 2',3'-cyclic phosphate and 5'-OH ligase
23658	3.86e-06	2.21e-07	0.0907	-5.18049	-0.469959	1942.88	LSM5	LSM5 homolog, U6 small nuclear RNA and mRNA degradation associated
79587	3.86e-06	2.22e-07	0.0931	-5.18024	-0.482278	1945.95	CARS2	cysteinyl-tRNA synthetase 2, mitochondrial
7098	3.87e-06	2.22e-07	0.1923	5.17952	0.995817	221.83	TLR3	toll like receptor 3
8027	3.87e-06	2.22e-07	0.1194	-5.17966	-0.618351	2349.43	STAM	signal transducing adaptor molecule
84916	3.87e-06	2.22e-07	0.1505	-5.17979	-0.779567	1456.69	UTP4	UTP4 small subunit processome component
29894	3.90e-06	2.25e-07	0.0698	5.17775	0.36133	4935.93	CPSF1	cleavage and polyadenylation specific factor 1
140699	3.90e-06	2.25e-07	0.0904	5.1776	0.467934	401.99	MROH8	maestro heat like repeat family member 8
89927	3.90e-06	2.25e-07	0.0945	5.17729	0.489195	851.46	BMERB1	bMERB domain containing 1
51377	3.93e-06	2.27e-07	0.1134	-5.17591	-0.587154	2583.62	UCHL5	ubiquitin C-terminal hydrolase L5
51012	3.93e-06	2.27e-07	0.0865	-5.17577	-0.447827	1930.53	PRELID3B	PRELI domain containing 3B
26802	3.95e-06	2.29e-07	0.2287	-5.17446	-1.18339	198.34	SNORD47	small nucleolar RNA, C/D box 47
10861	3.95e-06	2.29e-07	0.1466	5.17423	0.758298	202.65	SLC26A1	solute carrier family 26 member 1
54545	3.95e-06	2.29e-07	0.0722	-5.1743	-0.373436	2735.24	MTMR12	myotubularin related protein 12
26608	3.99e-06	2.32e-07	0.0838	-5.17204	-0.433314	1535.3	TBL2	transducin beta like 2
1917	4.01e-06	2.33e-07	0.1056	5.17108	0.546202	1608.92	EEF1A2	eukaryotic translation elongation factor 1 alpha 2
3104	4.02e-06	2.34e-07	0.0945	5.17044	0.488633	482.65	ZBTB48	zinc finger and BTB domain containing 48
255394	4.02e-06	2.34e-07	0.2667	5.17041	1.37869	246.23	TCP11L2	t-complex 11 like 2
2324	4.05e-06	2.36e-07	0.0882	5.16862	0.455653	789.16	FLT4	fms related receptor tyrosine kinase 4
5516	4.08e-06	2.37e-07	0.0901	-5.16744	-0.465796	4509.37	PPP2CB	protein phosphatase 2 catalytic subunit beta
6009	4.09e-06	2.38e-07	0.0659	-5.16656	-0.340733	3565.02	RHEB	Ras homolog, mTORC1 binding
109703458	4.11e-06	2.40e-07	0.0603	-5.16551	-0.311507	727.59	HTD2	hydroxyacyl-thioester dehydratase type 2
105371492	4.11e-06	2.40e-07	0.1328	5.16552	0.685795	283.36	CTNS-AS1	CTNS antisense RNA 1
2764	4.15e-06	2.42e-07	0.1039	-5.16341	-0.536668	7507.82	GMFB	glia maturation factor beta
84181	4.18e-06	2.44e-07	0.0774	5.1619	0.399606	3624.93	CHD6	chromodomain helicase DNA binding protein 6
3299	4.18e-06	2.45e-07	0.31	5.16165	1.6002	44.97	HSF4	heat shock transcription factor 4
3196	4.21e-06	2.47e-07	0.2181	5.16013	1.12538	181.37	TLX2	T cell leukemia homeobox 2
8544	4.22e-06	2.47e-07	0.3005	5.15989	1.55035	108.37	PIR	pirin
5493	4.24e-06	2.49e-07	0.3912	5.15868	2.0183	1489.36	PPL	periplakin
57610	4.24e-06	2.49e-07	0.0579	5.15841	0.298501	1330.38	RANBP10	RAN binding protein 10
100132074	4.30e-06	2.53e-07	0.2122	5.15572	1.09413	124.16	FOXO6	forkhead box O6
678655	4.31e-06	2.54e-07	0.1923	5.1551	0.991536	114.75	CD27-AS1	CD27 antisense RNA 1
115557	4.31e-06	2.54e-07	0.1511	5.15477	0.779072	893.64	ARHGEF25	Rho guanine nucleotide exchange factor 25
107984665	4.31e-06	2.54e-07	0.1628	5.15465	0.83927	122.86	LOC107984665
3842	4.32e-06	2.55e-07	0.1121	-5.15415	-0.577527	16441.7	TNPO1	transportin 1
5780	4.32e-06	2.55e-07	0.0529	-5.15399	-0.272606	2663.83	PTPN9	protein tyrosine phosphatase non-receptor type 9
83743	4.36e-06	2.58e-07	0.1278	-5.15204	-0.658554	2218.54	GRWD1	glutamate rich WD repeat containing 1
5110	4.40e-06	2.60e-07	0.0673	-5.15024	-0.346354	4263.66	PCMT1	protein-L-isoaspartate (D-aspartate) O-methyltransferase
22900	4.40e-06	2.60e-07	0.1401	5.15015	0.721683	1561.2	CARD8	caspase recruitment domain family member 8
9463	4.40e-06	2.60e-07	0.0897	5.15002	0.461967	676.55	PICK1	protein interacting with PRKCA 1
51067	4.40e-06	2.61e-07	0.0568	-5.14981	-0.292657	1181.24	YARS2	tyrosyl-tRNA synthetase 2
57214	4.40e-06	2.61e-07	0.135	5.14966	0.695132	1218.85	CEMIP	cell migration inducing hyaluronidase 1
5519	4.47e-06	2.66e-07	0.0641	-5.14642	-0.329728	2865.36	PPP2R1B	protein phosphatase 2 scaffold subunit Abeta
8125	4.47e-06	2.66e-07	0.0601	-5.14636	-0.309347	6714	ANP32A	acidic nuclear phosphoprotein 32 family member A
54433	4.47e-06	2.66e-07	0.1143	-5.14614	-0.58819	1279.14	GAR1	GAR1 ribonucleoprotein
57728	4.48e-06	2.67e-07	0.1134	5.14561	0.583567	2147.93	WDR19	WD repeat domain 19
51121	4.49e-06	2.67e-07	0.0918	-5.14526	-0.472438	1309.16	RPL26L1	ribosomal protein L26 like 1
6138	4.49e-06	2.68e-07	0.0587	-5.14489	-0.302258	24751.8	RPL15	ribosomal protein L15
7324	4.52e-06	2.70e-07	0.0653	-5.14361	-0.336008	2485.74	UBE2E1	ubiquitin conjugating enzyme E2 E1
11159	4.54e-06	2.71e-07	0.1073	5.14249	0.55179	537.6	RABL2A	RAB, member of RAS oncogene family like 2A
230	4.54e-06	2.71e-07	0.1505	5.14248	0.773783	349.81	ALDOC	aldolase, fructose-bisphosphate C
25966	4.56e-06	2.73e-07	0.0653	5.1415	0.335719	1711.3	C2CD2	C2 calcium dependent domain containing 2
5118	4.59e-06	2.74e-07	0.2145	5.14017	1.10234	219.73	PCOLCE	procollagen C-endopeptidase enhancer
5991	4.59e-06	2.75e-07	0.1374	5.13988	0.706316	664.38	RFX3	regulatory factor X3
84875	4.62e-06	2.77e-07	0.2187	5.13832	1.12366	346.95	PARP10	poly(ADP-ribose) polymerase family member 10
254128	4.64e-06	2.78e-07	0.1535	-5.13747	-0.788786	525.35	NIFK-AS1	NIFK antisense RNA 1
1294	4.64e-06	2.79e-07	0.1249	5.13735	0.641773	10514.2	COL7A1	collagen type VII alpha 1 chain
101928158	4.64e-06	2.78e-07	0.2473	5.13765	1.27061	66.7	LAMA5-AS1	LAMA5 antisense RNA 1
1288	4.66e-06	2.80e-07	0.2063	5.13617	1.05942	112.53	COL4A6	collagen type IV alpha 6 chain
2152	4.72e-06	2.84e-07	0.4873	-5.13351	-2.50176	4723.83	F3	coagulation factor III, tissue factor
153733	4.75e-06	2.86e-07	0.1617	-5.13228	-0.830002	464.3	CCDC112	coiled-coil domain containing 112
5062	4.76e-06	2.87e-07	0.1155	-5.1318	-0.59247	10720	PAK2	p21 (RAC1) activated kinase 2
10749	4.76e-06	2.87e-07	0.0891	-5.1315	-0.457241	10472.3	KIF1C	kinesin family member 1C
92675	4.76e-06	2.88e-07	0.0767	-5.13138	-0.393582	1064.83	DTD1	D-aminoacyl-tRNA deacylase 1
26775	4.77e-06	2.88e-07	0.2593	-5.13084	-1.33037	27.44	SNORA72	small nucleolar RNA, H/ACA box 72
10855	4.79e-06	2.90e-07	0.0985	5.12971	0.505093	1017.78	HPSE	heparanase
4673	4.79e-06	2.90e-07	0.0842	-5.1297	-0.431996	27537.2	NAP1L1	nucleosome assembly protein 1 like 1
8725	4.81e-06	2.91e-07	0.1149	-5.12893	-0.589142	2303.65	URI1	URI1 prefoldin like chaperone
5002	4.84e-06	2.93e-07	0.2625	5.12762	1.34596	91.25	SLC22A18	solute carrier family 22 member 18
51082	4.84e-06	2.93e-07	0.0658	-5.12773	-0.337353	770.13	POLR1D	RNA polymerase I and III subunit D
642475	4.89e-06	2.97e-07	0.1921	5.12542	0.984486	156.85	MROH6	maestro heat like repeat family member 6
4059	4.95e-06	3.01e-07	0.1586	5.12273	0.812475	2389.5	BCAM	basal cell adhesion molecule (Lutheran blood group)
116228	4.98e-06	3.03e-07	0.0769	-5.12178	-0.394029	2477.98	COX20	cytochrome c oxidase assembly factor COX20
23228	5.01e-06	3.05e-07	0.0918	-5.12049	-0.470149	758.5	PLCL2	phospholipase C like 2
6302	5.02e-06	3.06e-07	0.0578	-5.11997	-0.295995	2239.8	TSPAN31	tetraspanin 31
201895	5.03e-06	3.07e-07	0.2104	5.11927	1.07719	1865.73	SMIM14	small integral membrane protein 14
6189	5.03e-06	3.07e-07	0.0638	-5.11941	-0.326443	27583.8	RPS3A	ribosomal protein S3A
83607	5.07e-06	3.10e-07	0.084	-5.11742	-0.429693	2387.05	AMMECR1L	AMMECR1 like
813	5.07e-06	3.10e-07	0.0972	-5.1173	-0.497277	32012.1	CALU	calumenin
92856	5.09e-06	3.11e-07	0.1338	-5.11658	-0.684819	1615.98	IMP4	IMP U3 small nucleolar ribonucleoprotein 4
7802	5.12e-06	3.14e-07	0.1188	5.11502	0.607766	228.69	DNALI1	dynein axonemal light intermediate chain 1
8542	5.12e-06	3.14e-07	0.196	5.11494	1.00271	121.78	APOL1	apolipoprotein L1
222255	5.13e-06	3.15e-07	0.1262	5.11438	0.645647	472.92	ATXN7L1	ataxin 7 like 1
147744	5.13e-06	3.15e-07	0.3651	5.11437	1.86703	25.74	TMEM190	transmembrane protein 190
158	5.14e-06	3.16e-07	0.1141	-5.11384	-0.583587	3393.21	ADSL	adenylosuccinate lyase
9885	5.16e-06	3.17e-07	0.0569	5.11312	0.290772	1228.35	OSBPL2	oxysterol binding protein like 2
1982	5.17e-06	3.18e-07	0.1366	-5.11242	-0.69858	62038.1	EIF4G2	eukaryotic translation initiation factor 4 gamma 2
79733	5.17e-06	3.18e-07	0.1281	5.11252	0.654851	770.03	E2F8	E2F transcription factor 8
80273	5.31e-06	3.27e-07	0.1228	-5.1069	-0.62693	1540.2	GRPEL1	GrpE like 1, mitochondrial
26831	5.31e-06	3.27e-07	0.4144	-5.10699	-2.11609	21.18	RNU5A-1	RNA, U5A small nuclear 1
23710	5.32e-06	3.28e-07	0.1536	5.10638	0.784179	1229.23	GABARAPL1	GABA type A receptor associated protein like 1
93621	5.35e-06	3.30e-07	0.0485	-5.10539	-0.247368	13191.2	MRFAP1	Morf4 family associated protein 1
284098	5.38e-06	3.32e-07	0.144	-5.10413	-0.734934	706.68	PIGW	phosphatidylinositol glycan anchor biosynthesis class W
116496	5.40e-06	3.34e-07	0.1123	5.10312	0.573297	5878.02	NIBAN1	niban apoptosis regulator 1
107282092	5.44e-06	3.37e-07	0.081	-5.1015	-0.41297	423.73	BOLA2-SMG1P6	BOLA2-SMG1P6 readthrough
9649	5.45e-06	3.38e-07	0.1843	5.10096	0.940215	506.13	RALGPS1	Ral GEF with PH domain and SH3 binding motif 1
9760	5.47e-06	3.39e-07	0.1033	-5.10023	-0.526907	609.04	TOX	thymocyte selection associated high mobility group box
3836	5.48e-06	3.40e-07	0.0755	-5.09978	-0.38502	5872.03	KPNA1	karyopherin subunit alpha 1
6602	5.48e-06	3.40e-07	0.0557	-5.09973	-0.284108	4051.84	SMARCD1	SWI/SNF related, matrix associated, actin dependent regulator of chromatin, subfamily d, member 1
6202	5.50e-06	3.42e-07	0.0554	-5.09894	-0.282714	22889.4	RPS8	ribosomal protein S8
858	5.51e-06	3.43e-07	0.1757	-5.09839	-0.895533	2352.4	CAV2	caveolin 2
54932	5.51e-06	3.43e-07	0.1719	5.09825	0.876335	228.49	EXD3	exonuclease 3'-5' domain containing 3
352909	5.51e-06	3.43e-07	0.2763	5.09789	1.40877	54.9	DNAAF3	dynein axonemal assembly factor 3
85439	5.56e-06	3.46e-07	0.1122	5.09626	0.572026	576.63	STON2	stonin 2
154091	5.56e-06	3.47e-07	0.328	5.09588	1.67156	427.35	SLC2A12	solute carrier family 2 member 12
2997	5.57e-06	3.48e-07	0.1017	-5.09561	-0.518194	2581.15	GYS1	glycogen synthase 1
10694	5.64e-06	3.53e-07	0.1063	-5.09289	-0.541297	11018.9	CCT8	chaperonin containing TCP1 subunit 8
669	5.65e-06	3.53e-07	0.0916	-5.09267	-0.466503	722.69	BPGM	bisphosphoglycerate mutase
261726	5.68e-06	3.56e-07	0.0648	-5.09124	-0.329825	2463.24	TIPRL	TOR signaling pathway regulator
6558	5.68e-06	3.56e-07	0.0594	-5.0913	-0.302259	2923.79	SLC12A2	solute carrier family 12 member 2
6565	5.73e-06	3.59e-07	0.3428	5.08954	1.74489	28.8	SLC15A2	solute carrier family 15 member 2
23303	5.75e-06	3.60e-07	0.1603	5.08872	0.815767	1363.76	KIF13B	kinesin family member 13B
196483	5.79e-06	3.63e-07	0.1177	-5.08727	-0.598843	452.96	EEF2KMT	eukaryotic elongation factor 2 lysine methyltransferase
25802	5.79e-06	3.64e-07	0.1801	5.08689	0.916252	124	LMOD1	leiomodin 1
129401	5.80e-06	3.65e-07	0.1053	-5.08629	-0.535372	834.71	NUP35	nucleoporin 35
122622	5.80e-06	3.65e-07	0.2364	5.08621	1.20242	54.04	ADSS1	adenylosuccinate synthase 1
6489	5.83e-06	3.67e-07	0.5909	5.0852	3.00462	19.17	ST8SIA1	ST8 alpha-N-acetyl-neuraminide alpha-2,8-sialyltransferase 1
1810	5.88e-06	3.71e-07	0.0916	-5.0834	-0.465862	5154.48	DR1	down-regulator of transcription 1
3093	5.88e-06	3.71e-07	0.0784	-5.08322	-0.398286	6213.16	UBE2K	ubiquitin conjugating enzyme E2 K
50848	5.93e-06	3.74e-07	0.1967	5.08161	0.99966	557.85	F11R	F11 receptor
26289	5.97e-06	3.77e-07	0.1923	-5.07999	-0.977104	46.43	AK5	adenylate kinase 5
8991	5.97e-06	3.77e-07	0.2846	5.08002	1.44588	203.91	SELENBP1	selenium binding protein 1
51429	5.97e-06	3.78e-07	0.0559	5.07989	0.284128	3111.57	SNX9	sorting nexin 9
79707	5.98e-06	3.79e-07	0.0694	-5.07922	-0.352694	2694.59	NOL9	nucleolar protein 9
55336	6.02e-06	3.81e-07	0.278	5.07801	1.41175	44.06	FBXL8	F-box and leucine rich repeat protein 8
89848	6.03e-06	3.82e-07	0.0712	5.0775	0.361705	1501.68	FCHSD1	FCH and double SH3 domains 1
57722	6.06e-06	3.85e-07	0.2628	5.07644	1.33419	296.73	IGDCC4	immunoglobulin superfamily DCC subclass member 4
26472	6.08e-06	3.86e-07	0.115	-5.07557	-0.583608	3510.25	PPP1R14B	protein phosphatase 1 regulatory inhibitor subunit 14B
80781	6.09e-06	3.87e-07	0.1116	5.07522	0.566189	2598.69	COL18A1	collagen type XVIII alpha 1 chain
221687	6.17e-06	3.92e-07	0.0806	-5.07268	-0.408772	864.47	RNF182	ring finger protein 182
64787	6.21e-06	3.95e-07	0.1046	5.07114	0.530524	2490.66	EPS8L2	EPS8 like 2
9689	6.23e-06	3.97e-07	0.136	-5.07044	-0.689392	16465.7	BZW1	basic leucine zipper and W2 domains 1
79962	6.28e-06	4.00e-07	0.1187	5.06882	0.601789	801.06	DNAJC22	DnaJ heat shock protein family (Hsp40) member C22
23196	6.48e-06	4.14e-07	0.0646	-5.06263	-0.326815	8798.69	FAM120A	family with sequence similarity 120A
116937	6.48e-06	4.14e-07	0.2802	-5.06258	-1.41852	20.48	SNORD83A	small nucleolar RNA, C/D box 83A
80164	6.51e-06	4.16e-07	0.3854	5.06158	1.95096	101.94	PRR36	proline rich 36
10868	6.53e-06	4.18e-07	0.1344	5.06065	0.680054	761.98	USP20	ubiquitin specific peptidase 20
25989	6.59e-06	4.22e-07	0.0741	5.05883	0.374914	1151.13	ULK3	unc-51 like kinase 3
8883	6.59e-06	4.22e-07	0.0779	-5.05887	-0.394322	3644.87	NAE1	NEDD8 activating enzyme E1 subunit 1
100137047	6.62e-06	4.25e-07	0.1121	5.05754	0.566949	246.07	JMJD7	jumonji domain containing 7
3918	6.71e-06	4.31e-07	0.211	-5.05483	-1.06673	1267.03	LAMC2	laminin subunit gamma 2
8560	6.73e-06	4.32e-07	0.0975	-5.05423	-0.492577	4273.6	DEGS1	delta 4-desaturase, sphingolipid 1
51099	6.77e-06	4.36e-07	0.1168	-5.05255	-0.590172	1207.56	ABHD5	abhydrolase domain containing 5, lysophosphatidic acid acyltransferase
283314	6.77e-06	4.36e-07	0.118	5.05257	0.596132	545.47	C1RL-AS1	C1RL antisense RNA 1
101928378	6.77e-06	4.36e-07	0.0895	5.05257	0.452257	1275.91	PTOV1-AS2	PTOV1 antisense RNA 2
115123	6.78e-06	4.36e-07	0.1358	-5.05231	-0.686107	526.6	MARCHF3	membrane associated ring-CH-type finger 3
408	6.82e-06	4.39e-07	0.3161	5.05103	1.59662	765.67	ARRB1	arrestin beta 1
54700	6.82e-06	4.40e-07	0.1262	-5.0509	-0.637266	2278.71	RRN3	RRN3 homolog, RNA polymerase I transcription factor
11321	6.85e-06	4.42e-07	0.1043	-5.0498	-0.526618	2895.11	GPN1	GPN-loop GTPase 1
8646	6.86e-06	4.44e-07	0.1902	5.04921	0.960573	102.2	CHRD	chordin
79872	6.86e-06	4.44e-07	0.0657	-5.04924	-0.331935	2037.96	CBLL1	Cbl proto-oncogene like 1
55323	6.87e-06	4.44e-07	0.0901	-5.04888	-0.454748	1364.85	LARP6	La ribonucleoprotein 6, translational regulator
56946	6.92e-06	4.48e-07	0.0645	5.04738	0.325618	2609.05	EMSY	EMSY transcriptional repressor, BRCA2 interacting
101927060	6.94e-06	4.49e-07	0.0941	5.04672	0.475043	717.63	LOC101927060	uncharacterized LOC101927060
2547	6.95e-06	4.51e-07	0.0521	-5.04612	-0.263094	25077.2	XRCC6	X-ray repair cross complementing 6
57475	6.95e-06	4.51e-07	0.1092	5.04597	0.551148	297.49	PLEKHH1	pleckstrin homology, MyTH4 and FERM domain containing H1
84988	6.95e-06	4.52e-07	0.0891	5.04582	0.449421	712.41	PPP1R16A	protein phosphatase 1 regulatory subunit 16A
54205	6.98e-06	4.54e-07	0.135	-5.04479	-0.681168	6164.99	CYCS	cytochrome c, somatic
2232	6.98e-06	4.54e-07	0.1695	5.0448	0.854883	482.23	FDXR	ferredoxin reductase
11095	7.00e-06	4.55e-07	0.283	5.04422	1.4274	51.04	ADAMTS8	ADAM metallopeptidase with thrombospondin type 1 motif 8
5654	7.00e-06	4.56e-07	0.09	5.04392	0.454083	4635.78	HTRA1	HtrA serine peptidase 1
10576	7.01e-06	4.57e-07	0.1204	-5.04358	-0.60713	13052.6	CCT2	chaperonin containing TCP1 subunit 2
374875	7.07e-06	4.61e-07	0.2284	5.0417	1.15138	177.09	HSD11B1L	hydroxysteroid 11-beta dehydrogenase 1 like
81576	7.11e-06	4.64e-07	0.0779	5.04051	0.392859	691.95	YJU2B	YJU2 splicing factor homolog B
9781	7.13e-06	4.66e-07	0.2261	5.03977	1.13967	468.6	RNF144A	ring finger protein 144A
4574	7.14e-06	4.67e-07	0.1007	-5.03948	-0.507671	5418	TRNS1	tRNA-Ser
649446	7.18e-06	4.70e-07	0.2579	5.03834	1.29946	123.19	DLGAP1-AS1	DLGAP1 antisense RNA 1
9939	7.21e-06	4.72e-07	0.0517	-5.03724	-0.260617	5447.53	RBM8A	RNA binding motif protein 8A
54934	7.21e-06	4.72e-07	0.0798	-5.03722	-0.402039	1277.81	KANSL2	KAT8 regulatory NSL complex subunit 2
53637	7.21e-06	4.73e-07	0.4393	5.03712	2.21281	31.23	S1PR5	sphingosine-1-phosphate receptor 5
64137	7.29e-06	4.78e-07	0.2135	5.03483	1.07473	109.98	ABCG4	ATP binding cassette subfamily G member 4
580	7.32e-06	4.80e-07	0.0908	-5.03398	-0.456906	1679.14	BARD1	BRCA1 associated RING domain 1
55890	7.43e-06	4.88e-07	0.2602	5.03078	1.309	82.21	GPRC5C	G protein-coupled receptor class C group 5 member C
9604	7.47e-06	4.91e-07	0.095	-5.02969	-0.47774	1940.08	RNF14	ring finger protein 14
23416	7.55e-06	4.97e-07	0.1661	5.0275	0.835216	72.51	KCNH3	potassium voltage-gated channel subfamily H member 3
388963	7.55e-06	4.97e-07	0.3455	5.02734	1.73687	44.87	C2orf81	chromosome 2 open reading frame 81
1299	7.64e-06	5.04e-07	0.2721	5.02481	1.36713	43.92	COL9A3	collagen type IX alpha 3 chain
100532742	7.69e-06	5.08e-07	0.3	5.02342	1.50705	85.08	PIR-FIGF	PIR-FIGF readthrough
8408	7.73e-06	5.10e-07	0.1365	5.02232	0.685706	2352.91	ULK1	unc-51 like autophagy activating kinase 1
7022	7.73e-06	5.11e-07	0.1949	-5.02216	-0.978937	63.67	TFAP2C	transcription factor AP-2 gamma
84333	7.74e-06	5.12e-07	0.1025	-5.02188	-0.514827	3138.7	PCGF5	polycomb group ring finger 5
10257	7.77e-06	5.14e-07	0.0996	-5.02109	-0.500128	2255.85	ABCC4	ATP binding cassette subfamily C member 4
6533	7.78e-06	5.15e-07	0.2057	5.02061	1.03296	1408.32	SLC6A6	solute carrier family 6 member 6
79086	7.78e-06	5.16e-07	0.0768	-5.02039	-0.385644	1631.21	SMIM7	small integral membrane protein 7
56895	7.79e-06	5.17e-07	0.0863	5.01997	0.433072	1245.68	AGPAT4	1-acylglycerol-3-phosphate O-acyltransferase 4
9107	7.82e-06	5.19e-07	0.097	-5.01907	-0.486994	1402.35	MTMR6	myotubularin related protein 6
375449	7.82e-06	5.20e-07	0.1472	5.01892	0.738973	1205.29	MAST4	microtubule associated serine/threonine kinase family member 4
25992	7.85e-06	5.22e-07	0.143	5.01814	0.717755	400.52	SNED1	sushi, nidogen and EGF like domains 1
692088	7.85e-06	5.22e-07	0.2394	-5.01794	-1.20126	29.29	SNORD50B	small nucleolar RNA, C/D box 50B
105378526	7.89e-06	5.25e-07	0.1481	5.01699	0.743018	186.58	LOC105378526
85465	7.94e-06	5.29e-07	0.0717	-5.01547	-0.359515	2997.12	SELENOI	selenoprotein I
445	7.97e-06	5.31e-07	0.3049	5.01465	1.52896	931.33	ASS1	argininosuccinate synthase 1
56062	8.01e-06	5.34e-07	0.1703	5.01358	0.853864	1187.84	KLHL4	kelch like family member 4
25898	8.03e-06	5.36e-07	0.0698	-5.01285	-0.349839	811.7	RCHY1	ring finger and CHY zinc finger domain containing 1
169792	8.08e-06	5.40e-07	0.1304	-5.01153	-0.653425	2045.66	GLIS3	GLIS family zinc finger 3
1176	8.09e-06	5.41e-07	0.083	-5.01134	-0.416037	2794.19	AP3S1	adaptor related protein complex 3 subunit sigma 1
57507	8.09e-06	5.42e-07	0.108	5.01094	0.541291	1018.72	ZNF608	zinc finger protein 608
50509	8.09e-06	5.41e-07	0.1939	-5.01104	-0.971662	66.24	COL5A3	collagen type V alpha 3 chain
162494	8.14e-06	5.45e-07	0.2677	5.00963	1.34124	293.06	RHBDL3	rhomboid like 3
196385	8.15e-06	5.47e-07	0.1225	5.00919	0.613601	192.5	DNAH10	dynein axonemal heavy chain 10
23234	8.19e-06	5.50e-07	0.0697	-5.00814	-0.349207	3796.62	DNAJC9	DnaJ heat shock protein family (Hsp40) member C9
377841	8.21e-06	5.51e-07	0.5875	5.00752	2.94212	26.71	ENTPD8	ectonucleoside triphosphate diphosphohydrolase 8
11124	8.29e-06	5.58e-07	0.0868	-5.00507	-0.434623	3560.44	FAF1	Fas associated factor 1
56776	8.29e-06	5.59e-07	0.1251	-5.00503	-0.626301	1322.11	FMN2	formin 2
54606	8.29e-06	5.58e-07	0.0889	-5.00529	-0.445173	3150.11	DDX56	DEAD-box helicase 56
54961	8.29e-06	5.59e-07	0.123	5.00504	0.615523	474.11	SSH3	slingshot protein phosphatase 3
11251	8.30e-06	5.60e-07	0.2104	-5.00458	-1.05306	100.35	PTGDR2	prostaglandin D2 receptor 2
6919	8.30e-06	5.60e-07	0.1938	5.00452	0.969846	586.35	TCEA2	transcription elongation factor A2
23654	8.30e-06	5.60e-07	0.0877	5.00441	0.438959	8808.17	PLXNB2	plexin B2
113655	8.37e-06	5.66e-07	0.1567	5.00247	0.783872	195.04	MFSD3	major facilitator superfamily domain containing 3
7295	8.37e-06	5.66e-07	0.0992	-5.00235	-0.496338	7006.97	TXN	thioredoxin
359845	8.37e-06	5.66e-07	0.1672	-5.00233	-0.836504	2744.53	RFLNB	refilin B
387522	8.37e-06	5.67e-07	0.0572	-5.00226	-0.286117	3788.2	PEDS1-UBE2V1	PEDS1-UBE2V1 readthrough
24138	8.40e-06	5.69e-07	0.1191	-5.00157	-0.595556	1095.95	IFIT5	interferon induced protein with tetratricopeptide repeats 5
105370121	8.44e-06	5.72e-07	0.2311	-5.00046	-1.1554	60.77	LOC105370121	uncharacterized LOC105370121
50488	8.48e-06	5.75e-07	0.084	4.99941	0.419717	5383.05	MINK1	misshapen like kinase 1
146212	8.51e-06	5.78e-07	0.2147	4.99848	1.07329	74.68	KCTD19	potassium channel tetramerization domain containing 19
11108	8.58e-06	5.83e-07	0.0718	-4.99688	-0.358876	1460	PRDM4	PR/SET domain 4
339487	8.64e-06	5.88e-07	0.0726	-4.99524	-0.36254	683.58	ZBTB8OS	zinc finger and BTB domain containing 8 opposite strand
145781	8.64e-06	5.87e-07	0.0627	-4.99529	-0.313357	1391.37	GCOM1	GCOM1, MYZAP-POLR2M combined locus
147912	8.74e-06	5.95e-07	0.1726	4.99285	0.861573	771.4	SIX5	SIX homeobox 5
283229	8.81e-06	6.00e-07	0.1352	4.99119	0.674581	117.27	CRACR2B	calcium release activated channel regulator 2B
55027	8.88e-06	6.05e-07	0.1007	-4.98959	-0.502612	1488.3	HEATR3	HEAT repeat containing 3
283130	8.88e-06	6.06e-07	0.194	4.98934	0.96793	62.07	SLC25A45	solute carrier family 25 member 45
410	8.91e-06	6.08e-07	0.1294	4.98855	0.645625	502.42	ARSA	arylsulfatase A
23218	8.93e-06	6.10e-07	0.097	4.98788	0.483783	1502.94	NBEAL2	neurobeachin like 2
6840	8.93e-06	6.10e-07	0.1463	4.98802	0.729573	5942.13	SVIL	supervillin
10451	8.96e-06	6.13e-07	0.4856	4.987	2.42173	23.73	VAV3	vav guanine nucleotide exchange factor 3
1019	8.96e-06	6.14e-07	0.079	-4.9869	-0.393971	4177.26	CDK4	cyclin dependent kinase 4
7837	8.98e-06	6.15e-07	0.0512	4.98631	0.255294	27788	PXDN	peroxidasin
339541	9.04e-06	6.20e-07	0.3289	4.98484	1.63953	34.12	ARMH1	armadillo like helical domain containing 1
84959	9.05e-06	6.21e-07	0.216	-4.98459	-1.0769	4431.79	UBASH3B	ubiquitin associated and SH3 domain containing B
728047	9.07e-06	6.22e-07	0.1603	4.98412	0.798791	181.2	GOLGA8O	golgin A8 family member O
100133005	9.08e-06	6.24e-07	0.1323	4.98355	0.659339	215.53	RASA4DP	RAS p21 protein activator 4D, pseudogene
10434	9.08e-06	6.25e-07	0.0851	-4.98346	-0.424276	3001.65	LYPLA1	lysophospholipase 1
25786	9.12e-06	6.28e-07	0.1528	-4.98255	-0.761112	112.42	DGCR11	DiGeorge syndrome critical region gene 11
6331	9.13e-06	6.28e-07	0.2331	4.98227	1.16137	83.86	SCN5A	sodium voltage-gated channel alpha subunit 5
6832	9.13e-06	6.29e-07	0.0883	-4.98208	-0.43988	1556.54	SUPV3L1	Suv3 like RNA helicase
641649	9.14e-06	6.30e-07	0.1646	4.98175	0.820103	162.36	TMEM91	transmembrane protein 91
9797	9.15e-06	6.31e-07	0.0613	-4.98135	-0.305143	2779.36	TATDN2	TatD DNase domain containing 2
594838	9.25e-06	6.39e-07	0.2689	-4.97909	-1.33886	17.45	SNORD100	small nucleolar RNA, C/D box 100
6992	9.34e-06	6.46e-07	0.0701	-4.97705	-0.348952	1720.7	PPP1R11	protein phosphatase 1 regulatory inhibitor subunit 11
414777	9.36e-06	6.48e-07	0.0981	-4.97646	-0.488074	2118.27	HCG18	HLA complex group 18
146057	9.50e-06	6.57e-07	0.1111	4.97358	0.552462	2510.64	TTBK2	tau tubulin kinase 2
2191	9.52e-06	6.60e-07	0.1331	4.97291	0.661951	540.19	FAP	fibroblast activation protein alpha
84223	9.52e-06	6.60e-07	0.092	4.97284	0.457579	368.55	IQCG	IQ motif containing G
79031	9.53e-06	6.61e-07	0.1251	-4.97254	-0.62198	1096.33	PDCL3	phosducin like 3
29109	9.71e-06	6.74e-07	0.0686	4.96881	0.340697	2210.83	FHOD1	formin homology 2 domain containing 1
3419	9.71e-06	6.75e-07	0.0711	-4.96855	-0.353325	1650.33	IDH3A	isocitrate dehydrogenase (NAD(+)) 3 catalytic subunit alpha
81031	9.71e-06	6.75e-07	0.1995	4.96849	0.991308	432.65	SLC2A10	solute carrier family 2 member 10
80765	9.73e-06	6.76e-07	0.1147	4.96804	0.569622	211.57	STARD5	StAR related lipid transfer domain containing 5
64320	9.79e-06	6.82e-07	0.0749	-4.96654	-0.371779	969.64	RNF25	ring finger protein 25
7965	9.79e-06	6.82e-07	0.1155	-4.96639	-0.573746	858.45	AIMP2	aminoacyl tRNA synthetase complex interacting multifunctional protein 2
114801	9.83e-06	6.85e-07	0.2129	-4.96555	-1.05732	151.94	TMEM200A	transmembrane protein 200A
134266	9.93e-06	6.92e-07	0.1084	-4.96351	-0.538163	1364.97	GRPEL2	GrpE like 2, mitochondrial
102723704	9.94e-06	6.93e-07	0.1226	-4.96321	-0.608508	1063.39	LOC102723704	uncharacterized LOC102723704
4232	9.94e-06	6.94e-07	0.0804	-4.96296	-0.399225	22500.8	MEST	mesoderm specific transcript
120379	9.96e-06	6.96e-07	0.0977	-4.96254	-0.484854	636.45	PIH1D2	PIH1 domain containing 2
9887	9.98e-06	6.98e-07	0.0789	-4.96198	-0.391512	4367	SMG7	SMG7 nonsense mediated mRNA decay factor
2961	9.98e-06	6.98e-07	0.0698	-4.96187	-0.346186	1513.09	GTF2E2	general transcription factor IIE subunit 2
9170	9.98e-06	6.99e-07	0.1757	4.96176	0.871971	135.22	LPAR2	lysophosphatidic acid receptor 2
7358	1.00e-05	7.02e-07	0.1292	-4.96094	-0.640998	4715.13	UGDH	UDP-glucose 6-dehydrogenase
2935	1.00e-05	7.03e-07	0.1402	-4.96059	-0.695415	9049.78	GSPT1	G1 to S phase transition 1
342908	1.00e-05	7.03e-07	0.1195	4.96044	0.592709	247.09	ZNF404	zinc finger protein 404
7803	1.00e-05	7.04e-07	0.1701	-4.96018	-0.843705	4389.13	PTP4A1	protein tyrosine phosphatase 4A1
56902	1.01e-05	7.08e-07	0.206	-4.95926	-1.0216	1338.02	PNO1	partner of NOB1 homolog
51727	1.01e-05	7.11e-07	0.0812	-4.95837	-0.402853	7206.92	CMPK1	cytidine/uridine monophosphate kinase 1
1951	1.01e-05	7.11e-07	0.1817	4.95846	0.9008	166.33	CELSR3	cadherin EGF LAG seven-pass G-type receptor 3
112495	1.01e-05	7.11e-07	0.1008	-4.95845	-0.500041	2049.18	GTF3C6	general transcription factor IIIC subunit 6
9841	1.01e-05	7.12e-07	0.1064	-4.95796	-0.527394	845.81	ZBTB24	zinc finger and BTB domain containing 24
388795	1.01e-05	7.15e-07	0.1408	-4.95711	-0.69818	184.36	EFCAB8	EF-hand calcium binding domain 8
10724	1.02e-05	7.23e-07	0.0646	-4.95521	-0.320208	8618.63	OGA	O-GlcNAcase
23011	1.03e-05	7.28e-07	0.0911	-4.95385	-0.451108	3766.74	RAB21	RAB21, member RAS oncogene family
55149	1.03e-05	7.30e-07	0.1021	-4.95317	-0.505595	1519.61	MTPAP	mitochondrial poly(A) polymerase
8682	1.03e-05	7.32e-07	0.1132	-4.95272	-0.560686	11802.4	PEA15	proliferation and apoptosis adaptor protein 15
4858	1.03e-05	7.32e-07	0.2877	4.95261	1.42471	40.18	NOVA2	NOVA alternative splicing regulator 2
100132273	1.03e-05	7.32e-07	0.1551	4.95273	0.768173	92.36	NDUFA6-DT	NDUFA6 divergent transcript
54928	1.03e-05	7.33e-07	0.0704	-4.95242	-0.348824	6274.2	BPNT2	3'(2'), 5'-bisphosphate nucleotidase 2
26011	1.04e-05	7.34e-07	0.148	4.95214	0.73301	545.19	TENM4	teneurin transmembrane protein 4
6566	1.04e-05	7.39e-07	0.084	-4.95075	-0.415795	6376.84	SLC16A1	solute carrier family 16 member 1
132228	1.04e-05	7.40e-07	0.1462	-4.95064	-0.723923	253.67	LSMEM2	leucine rich single-pass membrane protein 2
56920	1.05e-05	7.44e-07	0.3146	4.94949	1.55726	32.08	SEMA3G	semaphorin 3G
643862	1.05e-05	7.44e-07	0.1779	4.9496	0.880466	137.76	SPDYE10	speedy/RINGO cell cycle regulator family member E10
25929	1.05e-05	7.46e-07	0.1705	-4.94904	-0.843575	2629.57	GEMIN5	gem nuclear organelle associated protein 5
2696	1.05e-05	7.48e-07	0.271	4.94852	1.34111	74.08	GIPR	gastric inhibitory polypeptide receptor
143879	1.05e-05	7.49e-07	0.1647	4.94833	0.814915	183.67	KBTBD3	kelch repeat and BTB domain containing 3
90557	1.06e-05	7.58e-07	0.1034	4.94593	0.5112	235.5	CCDC74A	coiled-coil domain containing 74A
81537	1.06e-05	7.60e-07	0.0938	-4.94547	-0.463903	1369.35	SGPP1	sphingosine-1-phosphate phosphatase 1
6921	1.07e-05	7.61e-07	0.0898	-4.94501	-0.443824	2478.89	ELOC	elongin C
51310	1.07e-05	7.63e-07	0.1439	4.94472	0.711724	1089.1	SLC22A17	solute carrier family 22 member 17
23321	1.07e-05	7.65e-07	0.1129	4.94415	0.558173	2660.63	TRIM2	tripartite motif containing 2
10384	1.07e-05	7.67e-07	0.2505	4.94352	1.23851	693.57	BTN3A3	butyrophilin subfamily 3 member A3
26135	1.07e-05	7.69e-07	0.1192	-4.94303	-0.58942	22339.6	SERBP1	SERPINE1 mRNA binding protein 1
440354	1.07e-05	7.69e-07	0.1246	-4.94314	-0.616054	380.93	SMG1P2	SMG1 pseudogene 2
101927746	1.08e-05	7.73e-07	0.1866	-4.9421	-0.921955	52.84	EMSLR	E2F1 mRNA stabilizing lncRNA
6335	1.09e-05	7.81e-07	0.2095	-4.93995	-1.0351	935.89	SCN9A	sodium voltage-gated channel alpha subunit 9
5860	1.09e-05	7.84e-07	0.094	-4.9392	-0.464503	767.05	QDPR	quinoid dihydropteridine reductase
7335	1.09e-05	7.85e-07	0.061	-4.93914	-0.301338	3654.39	UBE2V1	ubiquitin conjugating enzyme E2 V1
9208	1.09e-05	7.87e-07	0.1164	-4.93863	-0.574678	7237.86	LRRFIP1	LRR binding FLII interacting protein 1
5546	1.10e-05	7.93e-07	0.0537	-4.93712	-0.264919	2821.61	PRCC	proline rich mitotic checkpoint control factor
2199	1.10e-05	7.95e-07	0.0765	4.93663	0.377879	3248.27	FBLN2	fibulin 2
121274	1.11e-05	7.97e-07	0.11	4.93603	0.542918	489.53	ZNF641	zinc finger protein 641
2145	1.11e-05	7.97e-07	0.114	4.93599	0.562618	1749.68	EZH1	enhancer of zeste 1 polycomb repressive complex 2 subunit
29902	1.12e-05	8.05e-07	0.1614	-4.93415	-0.796454	954.23	FAM216A	family with sequence similarity 216 member A
22861	1.12e-05	8.06e-07	0.081	4.93391	0.399684	826.49	NLRP1	NLR family pyrin domain containing 1
51754	1.12e-05	8.10e-07	0.181	4.933	0.892946	413.64	TMEM8B	transmembrane protein 8B
6194	1.12e-05	8.13e-07	0.0744	-4.93232	-0.366821	30126.5	RPS6	ribosomal protein S6
1984	1.13e-05	8.16e-07	0.0905	-4.93152	-0.446512	30964.5	EIF5A	eukaryotic translation initiation factor 5A
64425	1.13e-05	8.17e-07	0.1816	-4.93129	-0.895289	1900.02	POLR1E	RNA polymerase I subunit E
51385	1.13e-05	8.21e-07	0.127	4.93042	0.626015	522.18	ZNF589	zinc finger protein 589
10061	1.14e-05	8.23e-07	0.1065	-4.92987	-0.525271	2496.28	ABCF2	ATP binding cassette subfamily F member 2
830	1.14e-05	8.29e-07	0.0818	-4.92841	-0.403052	5091.14	CAPZA2	capping actin protein of muscle Z-line subunit alpha 2
8718	1.14e-05	8.31e-07	0.1431	4.92796	0.705175	350.86	TNFRSF25	TNF receptor superfamily member 25
60528	1.15e-05	8.32e-07	0.0613	-4.92779	-0.301927	6023.03	ELAC2	elaC ribonuclease Z 2
5552	1.15e-05	8.35e-07	0.2128	-4.92709	-1.04834	465.84	SRGN	serglycin
8439	1.16e-05	8.41e-07	0.0879	-4.92565	-0.433065	1774.2	NSMAF	neutral sphingomyelinase activation associated factor
1455	1.16e-05	8.41e-07	0.077	4.92549	0.379367	1969.01	CSNK1G2	casein kinase 1 gamma 2
101927365	1.16e-05	8.43e-07	0.118	4.92513	0.581365	176.82	PNISR-AS1	PNISR antisense RNA 1
440465	1.16e-05	8.46e-07	0.1291	4.92434	0.635764	614.06	BAIAP2-DT	BAIAP2 divergent transcript
7148	1.16e-05	8.48e-07	0.239	4.924	1.17707	143.3	TNXB	tenascin XB
29959	1.17e-05	8.50e-07	0.0531	-4.92345	-0.261345	5733.79	NRBP1	nuclear receptor binding protein 1
5708	1.17e-05	8.54e-07	0.0669	-4.92251	-0.329177	25472.4	PSMD2	proteasome 26S subunit ubiquitin receptor, non-ATPase 2
195827	1.17e-05	8.54e-07	0.0941	-4.9227	-0.463141	600.16	PRXL2C	peroxiredoxin like 2C
57019	1.17e-05	8.54e-07	0.0704	-4.9225	-0.346601	1760.02	CIAPIN1	cytokine induced apoptosis inhibitor 1
23291	1.17e-05	8.58e-07	0.0511	-4.92161	-0.251537	4961.82	FBXW11	F-box and WD repeat domain containing 11
56942	1.18e-05	8.64e-07	0.0831	-4.92023	-0.408937	617.95	CMC2	C-X9-C motif containing 2
122509	1.19e-05	8.69e-07	0.1234	4.91909	0.606866	470.58	IFI27L1	interferon alpha inducible protein 27 like 1
83478	1.19e-05	8.72e-07	0.1635	4.91842	0.804202	146.26	ARHGAP24	Rho GTPase activating protein 24
54039	1.20e-05	8.82e-07	0.1415	4.91624	0.695548	210.96	PCBP3	poly(rC) binding protein 3
129685	1.20e-05	8.83e-07	0.1083	4.91611	0.532352	1513.32	TAF8	TATA-box binding protein associated factor 8
100507373	1.22e-05	8.93e-07	0.1272	4.91377	0.624962	197.36	ADGRL1-AS1	ADGRL1 antisense RNA 1
26168	1.22e-05	8.96e-07	0.0766	-4.91324	-0.376599	2433.75	SENP3	SUMO specific peptidase 3
8569	1.24e-05	9.11e-07	0.0677	4.90996	0.332572	1005.04	MKNK1	MAPK interacting serine/threonine kinase 1
51622	1.24e-05	9.11e-07	0.0643	-4.91001	-0.315606	2166.76	CCZ1	CCZ1 homolog, vacuolar protein trafficking and biogenesis associated
10652	1.24e-05	9.12e-07	0.068	-4.90983	-0.333691	4991.89	YKT6	YKT6 v-SNARE homolog
26985	1.24e-05	9.12e-07	0.0701	-4.90983	-0.343981	3712.2	AP3M1	adaptor related protein complex 3 subunit mu 1
4087	1.25e-05	9.20e-07	0.0468	-4.90806	-0.229628	4467.94	SMAD2	SMAD family member 2
10890	1.25e-05	9.21e-07	0.0596	-4.90785	-0.292444	8670.66	RAB10	RAB10, member RAS oncogene family
64772	1.25e-05	9.22e-07	0.1222	4.90766	0.599697	488.56	ENGASE	endo-beta-N-acetylglucosaminidase
10642	1.26e-05	9.28e-07	0.0948	-4.90622	-0.464925	2950.54	IGF2BP1	insulin like growth factor 2 mRNA binding protein 1
715	1.26e-05	9.29e-07	0.1565	4.90603	0.767974	1882.03	C1R	complement C1r
4899	1.26e-05	9.31e-07	0.0606	-4.90574	-0.297439	825.29	NRF1	nuclear respiratory factor 1
9261	1.26e-05	9.34e-07	0.0677	-4.90511	-0.332297	3838.44	MAPKAPK2	MAPK activated protein kinase 2
4670	1.26e-05	9.34e-07	0.0447	-4.90502	-0.219427	14624.7	HNRNPM	heterogeneous nuclear ribonucleoprotein M
81488	1.27e-05	9.42e-07	0.0603	-4.9033	-0.295735	1442.01	POLR2M	RNA polymerase II subunit M
55274	1.27e-05	9.44e-07	0.1062	4.90295	0.520717	1765.44	PHF10	PHD finger protein 10
100526833	1.27e-05	9.46e-07	0.1272	4.90251	0.623378	300.64	SEPT5-GP1BB	SEPT5-GP1BB readthrough
7059	1.27e-05	9.47e-07	0.0679	4.90232	0.332665	1656.87	THBS3	thrombospondin 3
55964	1.28e-05	9.55e-07	0.2249	4.90077	1.10232	65.08	SEPTIN3	septin 3
9355	1.29e-05	9.58e-07	0.0984	4.9001	0.482161	467.55	LHX2	LIM homeobox 2
2057	1.30e-05	9.71e-07	0.2412	4.89753	1.18139	220.75	EPOR	erythropoietin receptor
7534	1.31e-05	9.75e-07	0.0991	-4.89656	-0.48538	44203.9	YWHAZ	tyrosine 3-monooxygenase/tryptophan 5-monooxygenase activation protein zeta
10539	1.31e-05	9.78e-07	0.1029	-4.89609	-0.503889	3753.33	GLRX3	glutaredoxin 3
59345	1.32e-05	9.86e-07	0.1107	-4.89436	-0.541763	6865.73	GNB4	G protein subunit beta 4
51143	1.33e-05	9.96e-07	0.1073	-4.89246	-0.52507	2351.27	DYNC1LI1	dynein cytoplasmic 1 light intermediate chain 1
123811	1.33e-05	9.96e-07	0.1077	-4.89237	-0.526825	2241.96	CEP20	centrosomal protein 20
210	1.34e-05	1.00e-06	0.1379	4.89129	0.674682	1645.94	ALAD	aminolevulinate dehydratase
142940	1.35e-05	1.01e-06	0.0895	-4.89011	-0.437852	1973.61	TRUB1	TruB pseudouridine synthase family member 1
23594	1.35e-05	1.01e-06	0.0885	-4.89011	-0.432992	2169.73	ORC6	origin recognition complex subunit 6
6233	1.35e-05	1.01e-06	0.073	-4.88957	-0.357039	15049.9	RPS27A	ribosomal protein S27a
29927	1.35e-05	1.01e-06	0.0727	-4.88971	-0.35559	12831	SEC61A1	SEC61 translocon subunit alpha 1
147372	1.35e-05	1.01e-06	0.1796	-4.88964	-0.878014	7557.42	CCBE1	collagen and calcium binding EGF domains 1
857	1.36e-05	1.02e-06	0.1306	-4.88774	-0.638129	16249.7	CAV1	caveolin 1
105376294	1.36e-05	1.02e-06	0.6279	4.88745	3.06892	27.83	LOC105376294
79822	1.36e-05	1.02e-06	0.2217	4.88745	1.08374	401.04	ARHGAP28	Rho GTPase activating protein 28
23151	1.36e-05	1.02e-06	0.1713	4.88702	0.837039	599.95	GRAMD4	GRAM domain containing 4
1861	1.36e-05	1.03e-06	0.0588	-4.88663	-0.287502	2289.49	TOR1A	torsin family 1 member A
9557	1.37e-05	1.03e-06	0.0589	-4.88599	-0.287777	2249.63	CHD1L	chromodomain helicase DNA binding protein 1 like
9349	1.37e-05	1.03e-06	0.0802	-4.88515	-0.391638	14428.5	RPL23	ribosomal protein L23
64216	1.38e-05	1.04e-06	0.1157	-4.88391	-0.565107	784	TFB2M	transcription factor B2, mitochondrial
203547	1.38e-05	1.04e-06	0.0766	-4.88384	-0.373906	2292.07	VMA21	vacuolar ATPase assembly factor VMA21
710	1.38e-05	1.04e-06	0.1766	4.88348	0.862326	376.51	SERPING1	serpin family G member 1
201780	1.38e-05	1.04e-06	0.0957	-4.88315	-0.467175	258.4	SLC10A4	solute carrier family 10 member 4
10492	1.38e-05	1.04e-06	0.1414	-4.8832	-0.690562	14931.4	SYNCRIP	synaptotagmin binding cytoplasmic RNA interacting protein
27237	1.38e-05	1.04e-06	0.1973	4.88301	0.963573	129.45	ARHGEF16	Rho guanine nucleotide exchange factor 16
105372952	1.38e-05	1.05e-06	0.2064	4.88268	1.0079	75.87	LOC105372952	uncharacterized LOC105372952
686	1.38e-05	1.05e-06	0.1007	4.88236	0.49166	2089.85	BTD	biotinidase
55775	1.39e-05	1.05e-06	0.0673	-4.88211	-0.328808	1411.03	TDP1	tyrosyl-DNA phosphodiesterase 1
55379	1.39e-05	1.05e-06	0.1397	-4.88201	-0.681982	10370.6	LRRC59	leucine rich repeat containing 59
10212	1.39e-05	1.05e-06	0.0823	-4.88175	-0.401979	4115.37	DDX39A	DExD-box helicase 39A
3305	1.39e-05	1.05e-06	0.1809	4.8813	0.882951	100.85	HSPA1L	heat shock protein family A (Hsp70) member 1 like
79017	1.39e-05	1.06e-06	0.0742	-4.88052	-0.362346	1471.06	GGCT	gamma-glutamylcyclotransferase
132884	1.39e-05	1.06e-06	0.0857	4.88031	0.418105	438.81	EVC2	EvC ciliary complex subunit 2
79832	1.40e-05	1.06e-06	0.1006	-4.8796	-0.490953	6258.35	QSER1	glutamine and serine rich 1
116936	1.40e-05	1.07e-06	0.2352	-4.87901	-1.14748	63.79	SNORD139	small nucleolar RNA, C/D box 139
79906	1.40e-05	1.07e-06	0.1262	4.87834	0.615687	178.55	MORN1	MORN repeat containing 1
91653	1.41e-05	1.07e-06	0.2125	4.87796	1.03644	122.75	BOC	BOC cell adhesion associated, oncogene regulated
201595	1.42e-05	1.08e-06	0.0882	-4.87648	-0.430069	12459.8	STT3B	STT3 oligosaccharyltransferase complex catalytic subunit B
274	1.44e-05	1.10e-06	0.0758	4.87322	0.369597	3292.63	BIN1	bridging integrator 1
56204	1.45e-05	1.11e-06	0.1392	4.87195	0.678299	1211.72	ATOSA	atos homolog A
399694	1.47e-05	1.12e-06	0.1778	4.86941	0.865819	86.46	SHC4	SHC adaptor protein 4
343521	1.47e-05	1.12e-06	0.2457	4.8689	1.19621	192.46	DYNLT4	dynein light chain Tctex-type 4
51569	1.47e-05	1.12e-06	0.1429	-4.86901	-0.695999	1333.15	UFM1	ubiquitin fold modifier 1
84334	1.47e-05	1.12e-06	0.0898	-4.86884	-0.437404	961.68	COA8	cytochrome c oxidase assembly factor 8
105373945	1.47e-05	1.13e-06	0.2505	4.86771	1.21926	71.33	LOC105373945	uncharacterized LOC105373945
53635	1.49e-05	1.14e-06	0.1077	4.86607	0.523925	3427.54	PTOV1	PTOV1 extended AT-hook containing adaptor protein
84135	1.49e-05	1.14e-06	0.1444	-4.86521	-0.70244	1425.51	UTP15	UTP15 small subunit processome component
204	1.50e-05	1.15e-06	0.0673	-4.86407	-0.327417	5847.94	AK2	adenylate kinase 2
23491	1.50e-05	1.15e-06	0.2071	4.86386	1.00743	66.25	CES3	carboxylesterase 3
4857	1.50e-05	1.15e-06	0.2111	4.86336	1.0266	357.36	NOVA1	NOVA alternative splicing regulator 1
7515	1.51e-05	1.16e-06	0.1038	4.8619	0.504822	1755.29	XRCC1	X-ray repair cross complementing 1
8893	1.51e-05	1.16e-06	0.0557	-4.86165	-0.270878	1547.6	EIF2B5	eukaryotic translation initiation factor 2B subunit epsilon
94120	1.51e-05	1.17e-06	0.2181	-4.86147	-1.06008	2075.37	SYTL3	synaptotagmin like 3
393	1.51e-05	1.17e-06	0.3512	4.86121	1.70732	25.86	ARHGAP4	Rho GTPase activating protein 4
54557	1.55e-05	1.20e-06	0.1624	-4.85637	-0.788462	1491.4	SGTB	small glutamine rich tetratricopeptide repeat co-chaperone beta
4300	1.56e-05	1.20e-06	0.1582	4.85557	0.768255	384.64	MLLT3	MLLT3 super elongation complex subunit
728661	1.56e-05	1.20e-06	0.1368	4.8553	0.664346	2419.21	SLC35E2B	solute carrier family 35 member E2B
283385	1.57e-05	1.21e-06	0.2797	4.85346	1.35761	54.13	MORN3	MORN repeat containing 3
10811	1.59e-05	1.23e-06	0.3143	4.8512	1.52479	70.84	NOXA1	NADPH oxidase activator 1
6045	1.61e-05	1.25e-06	0.098	-4.84812	-0.47497	1253.44	RNF2	ring finger protein 2
11000	1.61e-05	1.25e-06	0.1775	4.8476	0.860511	182.1	SLC27A3	solute carrier family 27 member 3
22989	1.64e-05	1.27e-06	0.1967	4.84439	0.952974	116.03	MYH15	myosin heavy chain 15
23241	1.64e-05	1.27e-06	0.0929	4.84414	0.450189	1724.7	PACS2	phosphofurin acidic cluster sorting protein 2
10763	1.65e-05	1.28e-06	0.1714	4.84305	0.830313	163.11	NES	nestin
842	1.66e-05	1.29e-06	0.1358	4.84085	0.657445	377.99	CASP9	caspase 9
100128076	1.66e-05	1.29e-06	0.4378	4.84092	2.1194	30.06	LOC100128076	protein tyrosine phosphatase receptor type H pseudogene
84964	1.66e-05	1.29e-06	0.1205	4.84095	0.583537	389.5	ALKBH6	alkB homolog 6
57574	1.67e-05	1.30e-06	0.2106	-4.84007	-1.0191	692.21	MARCHF4	membrane associated ring-CH-type finger 4
54762	1.67e-05	1.30e-06	0.2459	4.83959	1.1902	66.99	GRAMD1C	GRAM domain containing 1C
84456	1.70e-05	1.32e-06	0.1108	4.83627	0.535869	215.19	L3MBTL3	L3MBTL histone methyl-lysine binding protein 3
29799	1.70e-05	1.32e-06	0.2103	4.83617	1.01725	485.89	YPEL1	yippee like 1
25809	1.70e-05	1.33e-06	0.2016	4.83578	0.975031	145.59	TTLL1	TTL family tubulin polyglutamylase complex subunit L1
4938	1.71e-05	1.33e-06	0.6483	4.83516	3.13447	25.46	OAS1	2'-5'-oligoadenylate synthetase 1
421	1.71e-05	1.34e-06	0.1462	4.83437	0.706737	430.68	ARVCF	ARVCF delta catenin family member
161145	1.71e-05	1.34e-06	0.4188	4.83395	2.02422	27.61	TMEM229B	transmembrane protein 229B
4355	1.71e-05	1.34e-06	0.1128	4.83383	0.545021	923.97	MPP2	MAGUK p55 scaffold protein 2
64116	1.72e-05	1.34e-06	0.1027	-4.83302	-0.496578	589.59	SLC39A8	solute carrier family 39 member 8
3426	1.72e-05	1.35e-06	0.2027	4.83298	0.979595	225.42	CFI	complement factor I
170960	1.73e-05	1.36e-06	0.087	-4.83112	-0.420254	1457.53	ZNF721	zinc finger protein 721
116064	1.74e-05	1.37e-06	0.0961	-4.83003	-0.464018	6250	LRRC58	leucine rich repeat containing 58
2958	1.75e-05	1.37e-06	0.0624	-4.82942	-0.301179	2329.91	GTF2A2	general transcription factor IIA subunit 2
339483	1.76e-05	1.38e-06	0.1915	4.82809	0.924497	106.31	MTMR9LP	myotubularin related protein 9 like, pseudogene
472	1.77e-05	1.39e-06	0.0898	4.82681	0.433545	5312.19	ATM	ATM serine/threonine kinase
8407	1.77e-05	1.39e-06	0.0875	-4.82624	-0.422245	23056.4	TAGLN2	transgelin 2
196410	1.77e-05	1.39e-06	0.1746	4.82632	0.842489	177.59	METTL7B	methyltransferase like 7B
348254	1.78e-05	1.40e-06	0.1641	4.82566	0.791731	137.36	CCDC144CP	coiled-coil domain containing 144C, pseudogene
1286	1.78e-05	1.40e-06	0.2044	4.82529	0.986115	93.94	COL4A4	collagen type IV alpha 4 chain
256227	1.79e-05	1.41e-06	0.2093	-4.82386	-1.00944	55.62	STEAP1B	STEAP family member 1B
54567	1.81e-05	1.42e-06	0.5464	4.82186	2.63488	19.13	DLL4	delta like canonical Notch ligand 4
64342	1.81e-05	1.43e-06	0.1601	4.82139	0.772003	242.79	HS1BP3	HCLS1 binding protein 3
3983	1.81e-05	1.43e-06	0.1307	4.82146	0.62998	3011.96	ABLIM1	actin binding LIM protein 1
1056	1.82e-05	1.43e-06	0.2453	4.82041	1.18244	57.88	CEL	carboxyl ester lipase
100500804	1.83e-05	1.44e-06	0.0773	-4.819	-0.372408	1630.33	MIR3654	microRNA 3654
140680	1.83e-05	1.44e-06	0.1812	4.81878	0.873378	289.15	C20orf96	chromosome 20 open reading frame 96
10105	1.83e-05	1.45e-06	0.1467	-4.81854	-0.706857	3354.8	PPIF	peptidylprolyl isomerase F
115353	1.84e-05	1.46e-06	0.0648	-4.81715	-0.312026	1946.77	LRRC42	leucine rich repeat containing 42
84516	1.84e-05	1.46e-06	0.0621	-4.81696	-0.299366	4395.72	DCTN5	dynactin subunit 5
3268	1.84e-05	1.46e-06	0.1245	4.81678	0.599816	533.85	AGFG2	ArfGAP with FG repeats 2
81558	1.85e-05	1.46e-06	0.2196	4.81623	1.0578	227.24	FAM117A	family with sequence similarity 117 member A
23160	1.85e-05	1.47e-06	0.2076	-4.81584	-0.999824	3568.46	WDR43	WD repeat domain 43
340719	1.85e-05	1.47e-06	0.2327	4.81523	1.1207	314.53	NANOS1	nanos C2HC-type zinc finger 1
1955	1.87e-05	1.48e-06	0.198	4.81339	0.953172	2013.98	MEGF9	multiple EGF like domains 9
55244	1.88e-05	1.50e-06	0.1837	4.81176	0.883927	88.98	SLC47A1	solute carrier family 47 member 1
57700	1.89e-05	1.50e-06	0.1697	-4.81131	-0.816568	3039.64	FHIP2A	FHF complex subunit HOOK interacting protein 2A
54468	1.90e-05	1.51e-06	0.1161	-4.81005	-0.558338	994.78	MIOS	meiosis regulator for oocyte development
56652	1.90e-05	1.51e-06	0.1226	-4.81011	-0.589783	1039.33	TWNK	twinkle mtDNA helicase
51466	1.90e-05	1.51e-06	0.0689	4.80973	0.331262	1559.92	EVL	Enah/Vasp-like
101927572	1.91e-05	1.52e-06	0.1578	4.80869	0.759028	283.43	LOC101927572	uncharacterized LOC101927572
2049	1.91e-05	1.52e-06	0.2699	4.80804	1.29791	325.21	EPHB3	EPH receptor B3
1965	1.92e-05	1.53e-06	0.1355	-4.80681	-0.651309	7200.64	EIF2S1	eukaryotic translation initiation factor 2 subunit alpha
26806	1.94e-05	1.55e-06	0.2382	-4.80465	-1.1444	54.58	SNORD44	small nucleolar RNA, C/D box 44
26013	1.94e-05	1.55e-06	0.1448	4.80438	0.695874	369.32	L3MBTL1	L3MBTL histone methyl-lysine binding protein 1
7461	1.96e-05	1.57e-06	0.1045	4.80266	0.501945	2137.13	CLIP2	CAP-Gly domain containing linker protein 2
23178	1.97e-05	1.57e-06	0.1001	4.80182	0.480445	1092.51	PASK	PAS domain containing serine/threonine kinase
107984638	1.98e-05	1.58e-06	0.2086	4.80062	1.00135	226.97	LOC107984638	arf-GAP with GTPase, ANK repeat and PH domain-containing protein 2
3700	1.98e-05	1.58e-06	0.2036	4.80037	0.977338	78.89	ITIH4	inter-alpha-trypsin inhibitor heavy chain 4
84171	1.98e-05	1.59e-06	0.2213	4.79981	1.06226	180.32	LOXL4	lysyl oxidase like 4
6304	1.98e-05	1.59e-06	0.2093	4.79947	1.00443	248.1	SATB1	SATB homeobox 1
100505933	1.98e-05	1.59e-06	0.1806	4.7993	0.866911	75.65	ADD3-AS1	ADD3 antisense RNA 1
3843	1.99e-05	1.60e-06	0.163	-4.79885	-0.782363	22875.8	IPO5	importin 5
51063	1.99e-05	1.60e-06	0.2098	4.79803	1.00662	573.21	CALHM2	calcium homeostasis modulator family member 2
10869	2.00e-05	1.60e-06	0.1091	4.79775	0.523638	2701.11	USP19	ubiquitin specific peptidase 19
84318	2.00e-05	1.60e-06	0.1451	4.79775	0.6961	1527.76	CCDC77	coiled-coil domain containing 77
29103	2.00e-05	1.61e-06	0.0824	-4.79759	-0.39556	619.3	DNAJC15	DnaJ heat shock protein family (Hsp40) member C15
5906	2.01e-05	1.62e-06	0.0764	-4.7958	-0.366317	2540.85	RAP1A	RAP1A, member of RAS oncogene family
5711	2.01e-05	1.62e-06	0.0696	-4.79586	-0.333892	2929.66	PSMD5	proteasome 26S subunit, non-ATPase 5
80210	2.01e-05	1.62e-06	0.0718	4.79564	0.344453	1381.59	ARMC9	armadillo repeat containing 9
22864	2.02e-05	1.63e-06	0.0721	4.79512	0.345718	1776.1	R3HDM2	R3H domain containing 2
4677	2.02e-05	1.63e-06	0.0992	-4.79471	-0.475764	9200.58	NARS1	asparaginyl-tRNA synthetase 1
10480	2.02e-05	1.63e-06	0.1218	-4.79453	-0.583854	3787	EIF3M	eukaryotic translation initiation factor 3 subunit M
2674	2.02e-05	1.63e-06	0.179	-4.79421	-0.857938	3274.07	GFRA1	GDNF family receptor alpha 1
114327	2.02e-05	1.64e-06	0.1238	4.7938	0.593541	1774.55	EFHC1	EF-hand domain containing 1
7108	2.02e-05	1.64e-06	0.2524	4.79369	1.20976	380.67	TM7SF2	transmembrane 7 superfamily member 2
6996	2.03e-05	1.64e-06	0.1562	-4.79322	-0.748811	2811.27	TDG	thymine DNA glycosylase
10267	2.03e-05	1.64e-06	0.2428	4.79302	1.16389	268.34	RAMP1	receptor activity modifying protein 1
221656	2.03e-05	1.65e-06	0.0933	-4.79242	-0.446902	1028.63	KDM1B	lysine demethylase 1B
200316	2.03e-05	1.65e-06	0.1258	4.79239	0.602771	863.1	APOBEC3F	apolipoprotein B mRNA editing enzyme catalytic subunit 3F
51096	2.03e-05	1.65e-06	0.1275	-4.79221	-0.611054	2219.26	UTP18	UTP18 small subunit processome component
9217	2.05e-05	1.66e-06	0.0471	-4.79082	-0.225737	4232.01	VAPB	VAMP associated protein B and C
5504	2.05e-05	1.67e-06	0.0719	-4.79033	-0.344627	1816.6	PPP1R2	protein phosphatase 1 regulatory inhibitor subunit 2
105371893	2.07e-05	1.68e-06	0.1515	4.78857	0.725702	187.7	SLC9A3R1-AS1	SLC9A3R1 antisense RNA 1
11227	2.07e-05	1.68e-06	0.1989	4.78825	0.95238	456.81	GALNT5	polypeptide N-acetylgalactosaminyltransferase 5
3336	2.08e-05	1.69e-06	0.0963	-4.78694	-0.460996	1931.21	HSPE1	heat shock protein family E (Hsp10) member 1
149473	2.09e-05	1.70e-06	0.1179	4.78618	0.564215	216.79	CCDC24	coiled-coil domain containing 24
5621	2.10e-05	1.71e-06	0.0589	-4.78485	-0.281701	3782.41	PRNP	prion protein
9139	2.11e-05	1.72e-06	0.0692	4.78406	0.331276	1190	CBFA2T2	CBFA2/RUNX1 partner transcriptional co-repressor 2
6627	2.11e-05	1.72e-06	0.0941	-4.78377	-0.450251	1990.17	SNRPA1	small nuclear ribonucleoprotein polypeptide A'
26225	2.12e-05	1.73e-06	0.0923	-4.78274	-0.441572	2388.89	ARL5A	ADP ribosylation factor like GTPase 5A
5036	2.12e-05	1.74e-06	0.1557	-4.78204	-0.744384	10312.1	PA2G4	proliferation-associated 2G4
729359	2.13e-05	1.74e-06	0.1888	4.78161	0.902621	100.05	PLIN4	perilipin 4
5550	2.13e-05	1.74e-06	0.0685	-4.78108	-0.327659	1554.31	PREP	prolyl endopeptidase
389813	2.14e-05	1.75e-06	0.2312	4.78061	1.10533	70.55	AJM1	apical junction component 1 homolog
112399	2.14e-05	1.75e-06	0.2384	4.78052	1.13968	39.21	EGLN3	egl-9 family hypoxia inducible factor 3
1104	2.14e-05	1.75e-06	0.0655	-4.78012	-0.313304	4403.5	RCC1	regulator of chromosome condensation 1
284948	2.14e-05	1.75e-06	0.367	4.78008	1.75442	36.28	SH2D6	SH2 domain containing 6
1021	2.15e-05	1.76e-06	0.2182	-4.77924	-1.04301	5921.47	CDK6	cyclin dependent kinase 6
788	2.15e-05	1.76e-06	0.1176	-4.77872	-0.56182	393.48	SLC25A20	solute carrier family 25 member 20
129880	2.16e-05	1.77e-06	0.1191	-4.77796	-0.568866	340.73	BBS5	Bardet-Biedl syndrome 5
50809	2.16e-05	1.77e-06	0.0732	4.77778	0.349736	14052.2	HP1BP3	heterochromatin protein 1 binding protein 3
10964	2.16e-05	1.78e-06	0.3485	4.77712	1.66486	42.71	IFI44L	interferon induced protein 44 like
347716	2.16e-05	1.78e-06	0.1285	4.77709	0.613817	566.49	USP32P3	ubiquitin specific peptidase 32 pseudogene 3
23112	2.17e-05	1.79e-06	0.0963	4.77619	0.460135	3435.34	TNRC6B	trinucleotide repeat containing adaptor 6B
960	2.17e-05	1.79e-06	0.197	-4.77571	-0.940691	27478.9	CD44	CD44 molecule (Indian blood group)
26994	2.18e-05	1.80e-06	0.0746	-4.77501	-0.356002	6210.26	RNF11	ring finger protein 11
1849	2.19e-05	1.80e-06	0.1325	-4.77425	-0.632675	761.89	DUSP7	dual specificity phosphatase 7
22919	2.19e-05	1.81e-06	0.1127	-4.77348	-0.537749	9700.75	MAPRE1	microtubule associated protein RP/EB family member 1
9149	2.19e-05	1.81e-06	0.1807	4.77331	0.862386	743.46	DYRK1B	dual specificity tyrosine phosphorylation regulated kinase 1B
105378948	2.20e-05	1.82e-06	0.1941	4.77256	0.926479	67.33	LOC105378948	uncharacterized LOC105378948
55785	2.20e-05	1.82e-06	0.1294	4.77264	0.617655	748.04	FGD6	FYVE, RhoGEF and PH domain containing 6
124637	2.20e-05	1.82e-06	0.0669	-4.7728	-0.319119	1903.07	CYB5D1	cytochrome b5 domain containing 1
23076	2.20e-05	1.82e-06	0.1134	-4.77267	-0.541327	4483.91	RRP1B	ribosomal RNA processing 1B
83543	2.20e-05	1.82e-06	0.1693	4.77203	0.807922	724.6	AIF1L	allograft inflammatory factor 1 like
6182	2.20e-05	1.83e-06	0.0989	-4.77166	-0.47179	1759.67	MRPL12	mitochondrial ribosomal protein L12
727910	2.22e-05	1.84e-06	0.1454	4.76984	0.693682	392.94	TLCD2	TLC domain containing 2
51093	2.23e-05	1.85e-06	0.1503	4.76948	0.716773	327.17	METTL25B	methyltransferase like 25B
10124	2.23e-05	1.85e-06	0.1988	-4.76906	-0.948154	733.55	ARL4A	ADP ribosylation factor like GTPase 4A
4927	2.23e-05	1.85e-06	0.0837	-4.76905	-0.39937	4913.05	NUP88	nucleoporin 88
144535	2.23e-05	1.85e-06	0.2239	4.76889	1.06756	55.62	CFAP54	cilia and flagella associated protein 54
1643	2.25e-05	1.87e-06	0.166	4.76715	0.791139	945.4	DDB2	damage specific DNA binding protein 2
3840	2.25e-05	1.87e-06	0.1643	-4.76647	-0.783143	8364.86	KPNA4	karyopherin subunit alpha 4
3604	2.27e-05	1.89e-06	0.3367	4.7652	1.60459	116.32	TNFRSF9	TNF receptor superfamily member 9
8824	2.28e-05	1.90e-06	0.1068	4.76404	0.508992	1292.14	CES2	carboxylesterase 2
1736	2.29e-05	1.91e-06	0.1752	-4.76263	-0.834265	4357.48	DKC1	dyskerin pseudouridine synthase 1
55326	2.30e-05	1.92e-06	0.1181	-4.76181	-0.562163	3530.91	AGPAT5	1-acylglycerol-3-phosphate O-acyltransferase 5
59353	2.30e-05	1.92e-06	0.2825	4.76166	1.34503	62.24	TMEM35A	transmembrane protein 35A
79590	2.31e-05	1.93e-06	0.0984	-4.76085	-0.468349	1119.97	MRPL24	mitochondrial ribosomal protein L24
130814	2.31e-05	1.93e-06	0.0999	-4.76051	-0.475396	840.75	SLC66A3	solute carrier family 66 member 3
7074	2.31e-05	1.93e-06	0.1208	4.76039	0.575227	2542.06	TIAM1	TIAM Rac1 associated GEF 1
10057	2.32e-05	1.94e-06	0.1062	4.75916	0.505206	2527.6	ABCC5	ATP binding cassette subfamily C member 5
5706	2.32e-05	1.95e-06	0.0738	-4.75905	-0.351106	4538.67	PSMC6	proteasome 26S subunit, ATPase 6
105373102	2.33e-05	1.95e-06	0.1762	4.75865	0.838486	178.19	LOC105373102	uncharacterized LOC105373102
27249	2.33e-05	1.95e-06	0.059	-4.75831	-0.280891	3724.85	MMADHC	metabolism of cobalamin associated D
50511	2.34e-05	1.96e-06	0.1682	-4.7575	-0.800243	77.24	SYCP3	synaptonemal complex protein 3
80863	2.35e-05	1.97e-06	0.2513	4.75675	1.19557	97.73	PRRT1	proline rich transmembrane protein 1
55806	2.36e-05	1.98e-06	0.1361	4.75555	0.647452	216.95	HR	HR lysine demethylase and nuclear receptor corepressor
253039	2.36e-05	1.98e-06	0.1061	4.75535	0.50464	490	CUTALP	cutA divalent cation tolerance like, pseudogene
5682	2.36e-05	1.98e-06	0.06	-4.75529	-0.285164	5665	PSMA1	proteasome 20S subunit alpha 1
6130	2.36e-05	1.99e-06	0.0478	-4.75486	-0.227493	22426.6	RPL7A	ribosomal protein L7a
653583	2.37e-05	1.99e-06	0.1415	4.75429	0.672754	175.32	PHLDB3	pleckstrin homology like domain family B member 3
5774	2.38e-05	2.00e-06	0.0937	4.75326	0.44533	1747.59	PTPN3	protein tyrosine phosphatase non-receptor type 3
153090	2.39e-05	2.01e-06	0.0812	4.75198	0.386011	1204.77	DAB2IP	DAB2 interacting protein
493	2.40e-05	2.02e-06	0.1286	-4.75148	-0.610842	7433.32	ATP2B4	ATPase plasma membrane Ca2+ transporting 4
727909	2.40e-05	2.02e-06	0.2098	4.75098	0.996689	59.93	GOLGA8Q	golgin A8 family member Q
55223	2.40e-05	2.03e-06	0.1577	4.75057	0.749228	442.21	TRIM62	tripartite motif containing 62
56910	2.45e-05	2.06e-06	0.07	-4.74697	-0.332265	7359.18	STARD7	StAR related lipid transfer domain containing 7
23404	2.45e-05	2.07e-06	0.0664	-4.74637	-0.315315	2047.29	EXOSC2	exosome component 2
27230	2.48e-05	2.09e-06	0.0965	-4.74429	-0.457601	3671.33	SERP1	stress associated endoplasmic reticulum protein 1
9270	2.48e-05	2.10e-06	0.061	-4.74368	-0.289369	4190.09	ITGB1BP1	integrin subunit beta 1 binding protein 1
3321	2.49e-05	2.11e-06	0.157	4.74256	0.744769	870.06	IGSF3	immunoglobulin superfamily member 3
28969	2.49e-05	2.11e-06	0.168	-4.74259	-0.796532	2731.07	BZW2	basic leucine zipper and W2 domains 2
51022	2.49e-05	2.11e-06	0.0829	-4.74238	-0.393194	520.23	GLRX2	glutaredoxin 2
643641	2.50e-05	2.12e-06	0.2145	4.74204	1.01705	387.55	ZNF862	zinc finger protein 862
4294	2.50e-05	2.12e-06	0.1406	4.74198	0.666591	332.65	MAP3K10	mitogen-activated protein kinase kinase kinase 10
10581	2.50e-05	2.12e-06	0.2188	4.74184	1.03744	183.02	IFITM2	interferon induced transmembrane protein 2
5538	2.50e-05	2.12e-06	0.1007	-4.74156	-0.477261	8248.13	PPT1	palmitoyl-protein thioesterase 1
120	2.50e-05	2.12e-06	0.1154	4.74131	0.547297	4375.64	ADD3	adducin 3
5164	2.50e-05	2.13e-06	0.1875	4.74096	0.888952	896.75	PDK2	pyruvate dehydrogenase kinase 2
5420	2.51e-05	2.14e-06	0.1501	-4.74013	-0.711455	1616.46	PODXL	podocalyxin like
8480	2.52e-05	2.15e-06	0.071	-4.73909	-0.336684	1557.38	RAE1	ribonucleic acid export 1
102723648	2.56e-05	2.18e-06	0.3161	4.73607	1.49692	43.61	BRPF3-AS1	BRPF3 antisense RNA 1
9254	2.57e-05	2.19e-06	0.2387	4.73533	1.13015	53.88	CACNA2D2	calcium voltage-gated channel auxiliary subunit alpha2delta 2
11343	2.57e-05	2.19e-06	0.18	-4.7346	-0.852143	1551.92	MGLL	monoglyceride lipase
399818	2.59e-05	2.21e-06	0.0754	-4.73348	-0.356892	1105.23	EEF1AKMT2	EEF1A lysine methyltransferase 2
29066	2.59e-05	2.21e-06	0.0867	-4.73279	-0.410381	3567.4	ZC3H7A	zinc finger CCCH-type containing 7A
131076	2.60e-05	2.22e-06	0.1262	-4.73255	-0.597368	660.44	MIX23	mitochondrial matrix import factor 23
112268048	2.60e-05	2.22e-06	0.1472	-4.73235	-0.696764	319.65	LOC112268048	uncharacterized LOC112268048
10446	2.60e-05	2.22e-06	0.2018	4.73216	0.955151	50.91	LRRN2	leucine rich repeat neuronal 2
5010	2.60e-05	2.22e-06	0.1636	-4.73196	-0.77413	2124.18	CLDN11	claudin 11
4982	2.61e-05	2.24e-06	0.1872	4.73061	0.885617	95.31	TNFRSF11B	TNF receptor superfamily member 11b
4862	2.62e-05	2.24e-06	0.1315	4.73037	0.621947	553.49	NPAS2	neuronal PAS domain protein 2
80184	2.62e-05	2.24e-06	0.0791	-4.73006	-0.374071	2494.7	CEP290	centrosomal protein 290
10957	2.62e-05	2.25e-06	0.224	4.72952	1.05948	2115.14	PNRC1	proline rich nuclear receptor coactivator 1
83707	2.63e-05	2.25e-06	0.1346	4.72928	0.636579	369.35	TRPT1	tRNA phosphotransferase 1
9077	2.63e-05	2.26e-06	0.1148	4.7289	0.542933	142.23	DIRAS3	DIRAS family GTPase 3
5064	2.63e-05	2.26e-06	0.1622	4.72876	0.767135	1659.41	PALM	paralemmin
402055	2.63e-05	2.26e-06	0.0668	-4.72824	-0.315934	1363.95	SRRD	SRR1 domain containing
84074	2.64e-05	2.27e-06	0.109	4.72772	0.515135	376.11	QRICH2	glutamine rich 2
80852	2.65e-05	2.28e-06	0.2295	4.72704	1.08486	703.08	GRIP2	glutamate receptor interacting protein 2
84246	2.65e-05	2.28e-06	0.1396	-4.72711	-0.660111	1027.24	MED10	mediator complex subunit 10
57645	2.65e-05	2.29e-06	0.1238	-4.72643	-0.585003	3539.2	POGK	pogo transposable element derived with KRAB domain
4917	2.65e-05	2.28e-06	0.3287	4.72655	1.55384	28.47	NTN3	netrin 3
5297	2.65e-05	2.28e-06	0.0489	4.72646	0.231108	5676.37	PI4KA	phosphatidylinositol 4-kinase alpha
152926	2.66e-05	2.29e-06	0.1563	4.72583	0.738564	473.35	PPM1K	protein phosphatase, Mg2+/Mn2+ dependent 1K
55622	2.66e-05	2.30e-06	0.1288	-4.72517	-0.608829	1597.6	TTC27	tetratricopeptide repeat domain 27
51014	2.68e-05	2.31e-06	0.0927	-4.72409	-0.4381	6760.74	TMED7	transmembrane p24 trafficking protein 7
55041	2.68e-05	2.32e-06	0.0744	-4.72342	-0.351212	5638.12	PLEKHB2	pleckstrin homology domain containing B2
54675	2.70e-05	2.33e-06	0.0943	-4.72219	-0.445118	1217.24	CRLS1	cardiolipin synthase 1
105371493	2.70e-05	2.34e-06	0.1671	4.72157	0.78876	89.55	LOC105371493	uncharacterized LOC105371493
53905	2.71e-05	2.35e-06	0.2359	4.72069	1.11352	47.06	DUOX1	dual oxidase 1
55703	2.72e-05	2.35e-06	0.1043	-4.72049	-0.492193	1120.55	POLR3B	RNA polymerase III subunit B
57677	2.72e-05	2.36e-06	0.1922	4.7199	0.907096	276.39	ZFP14	ZFP14 zinc finger protein
1802	2.73e-05	2.37e-06	0.1322	-4.71932	-0.62398	1068.39	DPH2	diphthamide biosynthesis 2
101735302	2.73e-05	2.37e-06	0.1051	4.71912	0.495746	278.06	STAG3L5P	stromal antigen 3-like 5 pseudogene
51611	2.75e-05	2.39e-06	0.107	-4.71728	-0.504981	1487.28	DPH5	diphthamide biosynthesis 5
1211	2.76e-05	2.39e-06	0.0638	-4.71688	-0.301028	4286.19	CLTA	clathrin light chain A
10362	2.78e-05	2.42e-06	0.0829	4.71505	0.390943	2261.45	HMG20B	high mobility group 20B
84154	2.78e-05	2.42e-06	0.1739	-4.71492	-0.819971	1517.67	RPF2	ribosome production factor 2 homolog
284086	2.80e-05	2.44e-06	0.1273	4.71313	0.600122	155.73	NEK8	NIMA related kinase 8
89958	2.81e-05	2.45e-06	0.1451	4.71256	0.683992	821.8	SAPCD2	suppressor APC domain containing 2
84926	2.81e-05	2.45e-06	0.1451	-4.71222	-0.683773	735.78	SPRYD3	SPRY domain containing 3
51043	2.81e-05	2.45e-06	0.1291	4.71197	0.608492	638.02	ZBTB7B	zinc finger and BTB domain containing 7B
664709	2.82e-05	2.46e-06	0.0814	-4.71129	-0.383356	1597.3	HNRNPA1P10	heterogeneous nuclear ribonucleoprotein A1 pseudogene 10
203068	2.83e-05	2.47e-06	0.0633	-4.71048	-0.297972	74561.1	TUBB	tubulin beta class I
130074	2.83e-05	2.48e-06	0.067	-4.71018	-0.315667	6077.85	FAM168B	family with sequence similarity 168 member B
5908	2.83e-05	2.48e-06	0.1095	-4.71008	-0.515862	7540.48	RAP1B	RAP1B, member of RAS oncogene family
65080	2.84e-05	2.48e-06	0.0805	-4.70981	-0.379225	1264.64	MRPL44	mitochondrial ribosomal protein L44
2014	2.84e-05	2.49e-06	0.1028	-4.70918	-0.484277	2874.82	EMP3	epithelial membrane protein 3
79411	2.85e-05	2.50e-06	0.1207	4.70843	0.568523	207.16	GLB1L	galactosidase beta 1 like
57555	2.86e-05	2.51e-06	0.114	4.7075	0.536478	6677.95	NLGN2	neuroligin 2
515	2.87e-05	2.51e-06	0.0606	-4.70695	-0.285402	5367.33	ATP5PB	ATP synthase peripheral stalk-membrane subunit b
3177	2.91e-05	2.55e-06	0.2948	4.70432	1.38673	201.59	SLC29A2	solute carrier family 29 member 2
57639	2.94e-05	2.58e-06	0.2178	4.70164	1.02408	203.06	CCDC146	coiled-coil domain containing 146
137970	2.98e-05	2.61e-06	0.3916	4.69912	1.83998	24.06	UNC5D	unc-5 netrin receptor D
3949	2.98e-05	2.61e-06	0.2029	4.69914	0.953386	3493.51	LDLR	low density lipoprotein receptor
10399	2.98e-05	2.62e-06	0.0561	-4.69868	-0.263636	26469.1	RACK1	receptor for activated C kinase 1
129642	2.99e-05	2.63e-06	0.1145	-4.6978	-0.538075	4743.3	MBOAT2	membrane bound O-acyltransferase domain containing 2
10351	3.00e-05	2.64e-06	0.4925	4.69738	2.31357	26.81	ABCA8	ATP binding cassette subfamily A member 8
317	3.02e-05	2.65e-06	0.0738	4.69597	0.346741	2124.85	APAF1	apoptotic peptidase activating factor 1
3735	3.02e-05	2.66e-06	0.1016	-4.69582	-0.477269	2935.78	KARS1	lysyl-tRNA synthetase 1
107984913	3.03e-05	2.67e-06	0.2919	4.69467	1.37048	58.52	LOC107984913	uncharacterized LOC107984913
84864	3.04e-05	2.68e-06	0.1594	-4.69394	-0.748432	1171.85	RIOX2	ribosomal oxygenase 2
84632	3.04e-05	2.68e-06	0.0861	4.69389	0.404093	1547.05	AFAP1L2	actin filament associated protein 1 like 2
54865	3.05e-05	2.69e-06	0.1759	-4.69326	-0.82556	1614.98	GPATCH4	G-patch domain containing 4 (gene/pseudogene)
3187	3.05e-05	2.69e-06	0.0542	-4.69333	-0.254201	26952.6	HNRNPH1	heterogeneous nuclear ribonucleoprotein H1
924	3.07e-05	2.71e-06	0.6737	4.69169	3.16065	19.9	CD7	CD7 molecule
11186	3.09e-05	2.73e-06	0.1395	-4.68979	-0.65443	1258.81	RASSF1	Ras association domain family member 1
84073	3.09e-05	2.74e-06	0.4065	4.68977	1.90645	17.72	MYCBPAP	MYCBP associated protein
4478	3.09e-05	2.74e-06	0.1065	-4.68952	-0.499202	26713.5	MSN	moesin
60496	3.10e-05	2.74e-06	0.1051	-4.68916	-0.492953	2448.32	AASDHPPT	aminoadipate-semialdehyde dehydrogenase-phosphopantetheinyl transferase
441177	3.10e-05	2.75e-06	0.5675	4.68863	2.66064	14.89	LINC00602	long intergenic non-protein coding RNA 602
79934	3.11e-05	2.75e-06	0.1471	4.68841	0.689457	461.26	COQ8B	coenzyme Q8B
378	3.14e-05	2.79e-06	0.086	-4.68588	-0.402956	9030.85	ARF4	ADP ribosylation factor 4
1452	3.14e-05	2.79e-06	0.0934	-4.68588	-0.437844	12404.8	CSNK1A1	casein kinase 1 alpha 1
56919	3.14e-05	2.79e-06	0.1314	-4.6859	-0.61584	4023.39	DHX33	DEAH-box helicase 33
55081	3.14e-05	2.79e-06	0.0938	-4.68561	-0.439429	1501.25	IFT57	intraflagellar transport 57
124565	3.14e-05	2.79e-06	0.112	4.68541	0.524994	2244.04	SLC38A10	solute carrier family 38 member 10
3837	3.16e-05	2.82e-06	0.1057	-4.68386	-0.49513	35087.5	KPNB1	karyopherin subunit beta 1
129080	3.16e-05	2.81e-06	0.2499	4.6839	1.17035	49.15	EMID1	EMI domain containing 1
83637	3.17e-05	2.82e-06	0.0877	4.68358	0.410592	2605.57	ZMIZ2	zinc finger MIZ-type containing 2
64411	3.17e-05	2.82e-06	0.1189	4.68332	0.557074	1259.08	ARAP3	ArfGAP with RhoGAP domain, ankyrin repeat and PH domain 3
476	3.18e-05	2.83e-06	0.0489	-4.68244	-0.228916	11707.5	ATP1A1	ATPase Na+/K+ transporting subunit alpha 1
80161	3.18e-05	2.83e-06	0.1238	4.6825	0.579914	400.79	ASMTL-AS1	ASMTL antisense RNA 1
56850	3.18e-05	2.84e-06	0.0723	4.68225	0.338469	1941.68	GRIPAP1	GRIP1 associated protein 1
3613	3.18e-05	2.84e-06	0.2779	4.68181	1.30129	315.73	IMPA2	inositol monophosphatase 2
11222	3.20e-05	2.85e-06	0.1438	-4.68102	-0.673226	3586.27	MRPL3	mitochondrial ribosomal protein L3
79101	3.20e-05	2.86e-06	0.1753	-4.68076	-0.820438	3384.24	TAF1D	TATA-box binding protein associated factor, RNA polymerase I subunit D
3396	3.21e-05	2.87e-06	0.0718	-4.67968	-0.336042	876.7	MRPL58	mitochondrial ribosomal protein L58
83933	3.21e-05	2.87e-06	0.1043	4.67972	0.487867	721.24	HDAC10	histone deacetylase 10
80155	3.28e-05	2.94e-06	0.1816	-4.67501	-0.84897	6940.28	NAA15	N-alpha-acetyltransferase 15, NatA auxiliary subunit
115361	3.30e-05	2.95e-06	1.2558	4.67398	5.86943	8.48	GBP4	guanylate binding protein 4
56975	3.30e-05	2.96e-06	0.14	4.67346	0.654465	9389.7	FAM20C	FAM20C golgi associated secretory pathway kinase
55093	3.31e-05	2.97e-06	0.1038	-4.67309	-0.484882	603.69	NTAQ1	N-terminal glutamine amidase 1
10953	3.31e-05	2.97e-06	0.0873	-4.6726	-0.408103	1977.1	TOMM34	translocase of outer mitochondrial membrane 34
7067	3.32e-05	2.98e-06	0.1761	4.67233	0.822859	1401.51	THRA	thyroid hormone receptor alpha
6129	3.32e-05	2.98e-06	0.0635	-4.67196	-0.296857	20842.1	RPL7	ribosomal protein L7
220004	3.32e-05	2.98e-06	0.3193	4.67205	1.49159	36.27	PPP1R32	protein phosphatase 1 regulatory subunit 32
22874	3.32e-05	2.99e-06	0.1637	4.67173	0.764946	153.89	PLEKHA6	pleckstrin homology domain containing A6
90634	3.33e-05	2.99e-06	0.3426	4.67137	1.60038	91.92	N4BP2L1	NEDD4 binding protein 2 like 1
6875	3.35e-05	3.01e-06	0.173	-4.66992	-0.807938	120.59	TAF4B	TATA-box binding protein associated factor 4b
105371064	3.35e-05	3.02e-06	0.4175	4.66979	1.94984	52.24	LOC105371064	uncharacterized LOC105371064
23367	3.36e-05	3.03e-06	0.0946	-4.66876	-0.441573	12539.6	LARP1	La ribonucleoprotein 1, translational regulator
6720	3.37e-05	3.04e-06	0.1752	4.66835	0.817924	2916.17	SREBF1	sterol regulatory element binding transcription factor 1
55502	3.37e-05	3.04e-06	0.1804	4.66811	0.841894	197.79	HES6	hes family bHLH transcription factor 6
649	3.37e-05	3.04e-06	0.0659	4.6678	0.307515	3905.33	BMP1	bone morphogenetic protein 1
100130691	3.38e-05	3.05e-06	0.2186	4.66726	1.02026	91.37	LOC100130691	Putative uncharacterized protein FLJ44553
7325	3.40e-05	3.07e-06	0.1158	-4.66618	-0.540537	888.23	UBE2E2	ubiquitin conjugating enzyme E2 E2
10328	3.40e-05	3.08e-06	0.0903	-4.66564	-0.421334	697.37	EMC8	ER membrane protein complex subunit 8
55764	3.42e-05	3.09e-06	0.0575	4.66459	0.268198	1290.8	IFT122	intraflagellar transport 122
51116	3.43e-05	3.11e-06	0.0918	-4.66364	-0.42812	1159.28	MRPS2	mitochondrial ribosomal protein S2
10549	3.44e-05	3.12e-06	0.0818	-4.66287	-0.381459	1584.12	PRDX4	peroxiredoxin 4
84984	3.46e-05	3.13e-06	0.1744	4.66199	0.812941	224.12	CEP19	centrosomal protein 19
23142	3.49e-05	3.16e-06	0.0879	-4.65981	-0.409574	2604.39	DCUN1D4	defective in cullin neddylation 1 domain containing 4
51334	3.51e-05	3.18e-06	0.1691	-4.65878	-0.787782	1474.26	PRR16	proline rich 16
100505783	3.51e-05	3.19e-06	0.2337	4.65822	1.08884	91.45	OSER1-DT	OSER1 divergent transcript
122830	3.53e-05	3.20e-06	0.0801	-4.65743	-0.372848	1432.2	NAA30	N-alpha-acetyltransferase 30, NatC catalytic subunit
9299	3.54e-05	3.22e-06	0.2152	-4.6563	-1.00204	55.19	SNORD30	small nucleolar RNA, C/D box 30
64328	3.57e-05	3.24e-06	0.1142	-4.65484	-0.531387	1885.69	XPO4	exportin 4
5917	3.57e-05	3.25e-06	0.0927	-4.65462	-0.431439	6352.56	RARS1	arginyl-tRNA synthetase 1
9672	3.57e-05	3.25e-06	0.1552	4.6544	0.722485	2008.07	SDC3	syndecan 3
221091	3.57e-05	3.25e-06	0.2273	4.65412	1.05778	88.66	LRRN4CL	LRRN4 C-terminal like
7984	3.59e-05	3.27e-06	0.1206	4.65319	0.56118	236.08	ARHGEF5	Rho guanine nucleotide exchange factor 5
1366	3.59e-05	3.28e-06	0.2337	4.65267	1.08716	86.28	CLDN7	claudin 7
8780	3.59e-05	3.28e-06	0.1256	-4.65273	-0.584303	2776.25	RIOK3	RIO kinase 3
2548	3.59e-05	3.28e-06	0.1237	4.65254	0.575347	881.91	GAA	alpha glucosidase
197335	3.60e-05	3.28e-06	0.083	4.65225	0.386316	1615.71	WDR90	WD repeat domain 90
6631	3.60e-05	3.29e-06	0.0693	-4.6521	-0.322559	3000.29	SNRPC	small nuclear ribonucleoprotein polypeptide C
11030	3.63e-05	3.32e-06	0.0881	-4.64993	-0.409597	2114	RBPMS	RNA binding protein, mRNA processing factor
83930	3.64e-05	3.32e-06	0.065	-4.64967	-0.302059	1839.13	STARD3NL	STARD3 N-terminal like
4582	3.64e-05	3.33e-06	0.124	4.64918	0.576332	796.15	MUC1	mucin 1, cell surface associated
220992	3.65e-05	3.34e-06	0.1676	-4.64868	-0.778975	110.36	ZNF485	zinc finger protein 485
376940	3.65e-05	3.35e-06	0.1433	4.64836	0.666046	390.29	ZC3H6	zinc finger CCCH-type containing 6
1499	3.66e-05	3.35e-06	0.0382	-4.64806	-0.177575	16323.5	CTNNB1	catenin beta 1
51194	3.68e-05	3.37e-06	0.1119	-4.64663	-0.519912	1932.81	IPO11	importin 11
56287	3.70e-05	3.40e-06	0.3706	-4.64531	-1.72177	8.4	GKN1	gastrokine 1
340485	3.74e-05	3.43e-06	0.1725	4.64308	0.800942	251.33	ACER2	alkaline ceramidase 2
10014	3.76e-05	3.45e-06	0.0993	4.64176	0.46106	920.05	HDAC5	histone deacetylase 5
2811	3.78e-05	3.47e-06	0.1458	4.6407	0.676593	137.87	GP1BA	glycoprotein Ib platelet subunit alpha
23038	3.78e-05	3.48e-06	0.1535	4.64053	0.712551	2615.17	WDTC1	WD and tetratricopeptide repeats 1
374955	3.79e-05	3.48e-06	0.0542	-4.63995	-0.251522	2457.36	SPATA21	spermatogenesis associated 21
51127	3.79e-05	3.49e-06	0.1498	4.63973	0.694893	96	TRIM17	tripartite motif containing 17
4869	3.81e-05	3.51e-06	0.1416	-4.6386	-0.656674	47342.8	NPM1	nucleophosmin 1
9220	3.82e-05	3.51e-06	0.1331	4.6382	0.617262	316.64	TIAF1	replaced by ID 399687
780	3.83e-05	3.53e-06	0.1287	4.63736	0.596998	1947.98	DDR1	discoidin domain receptor tyrosine kinase 1
8567	3.83e-05	3.53e-06	0.0959	4.63741	0.444615	2710.61	MADD	MAP kinase activating death domain
10243	3.83e-05	3.53e-06	0.0986	-4.63702	-0.457362	566.25	GPHN	gephyrin
22848	3.83e-05	3.54e-06	0.0847	-4.63689	-0.392523	5610.02	AAK1	AP2 associated kinase 1
10743	3.83e-05	3.54e-06	0.1024	4.63666	0.474725	3774.7	RAI1	retinoic acid induced 1
100381270	3.86e-05	3.56e-06	0.1035	4.63535	0.47971	2216.47	ZBED6	zinc finger BED-type containing 6
5343	3.86e-05	3.57e-06	0.1636	4.63491	0.758322	78.07	PLGLB1	plasminogen like B1
5612	3.89e-05	3.60e-06	0.106	-4.63337	-0.490933	3349.8	THAP12	THAP domain containing 12
643977	3.90e-05	3.61e-06	0.157	4.63268	0.727168	833.07	FLJ32255	uncharacterized LOC643977
6143	3.90e-05	3.61e-06	0.0718	-4.63253	-0.332755	20108.2	RPL19	ribosomal protein L19
100652791	3.92e-05	3.63e-06	0.3014	4.63147	1.39577	41.15	GS1-24F4.2	uncharacterized LOC100652791
57179	3.95e-05	3.66e-06	0.071	-4.62985	-0.328633	4638.92	KIAA1191	KIAA1191
51028	3.95e-05	3.67e-06	0.1098	-4.6295	-0.508257	977.97	VPS36	vacuolar protein sorting 36 homolog
105371082	3.96e-05	3.68e-06	0.4068	4.62892	1.88297	25.55	LOC105371082	uncharacterized LOC105371082
728294	3.97e-05	3.68e-06	0.1607	4.62858	0.743848	783.59	D2HGDH	D-2-hydroxyglutarate dehydrogenase
252969	3.98e-05	3.70e-06	0.0986	-4.62766	-0.456065	463.06	NEIL2	nei like DNA glycosylase 2
5756	3.99e-05	3.71e-06	0.1229	-4.62701	-0.568786	7388.5	TWF1	twinfilin actin binding protein 1
85377	3.99e-05	3.71e-06	0.1382	-4.62677	-0.639379	3732.9	MICALL1	MICAL like 1
101180901	4.00e-05	3.72e-06	0.1224	-4.62653	-0.566506	437.62	IPO11-LRRC70	IPO11-LRRC70 readthrough
2239	4.01e-05	3.73e-06	0.1979	4.62578	0.915303	60.31	GPC4	glypican 4
11237	4.01e-05	3.73e-06	0.0791	4.62562	0.365786	1969.24	RNF24	ring finger protein 24
90632	4.04e-05	3.77e-06	0.5141	4.62387	2.37727	73.02	LINC00473	long intergenic non-protein coding RNA 473
84898	4.05e-05	3.78e-06	0.3305	4.62324	1.52802	24.52	PLXDC2	plexin domain containing 2
26249	4.07e-05	3.80e-06	0.1668	4.62219	0.771	216.6	KLHL3	kelch like family member 3
27124	4.08e-05	3.81e-06	0.1455	4.62153	0.672352	415.09	INPP5J	inositol polyphosphate-5-phosphatase J
27350	4.09e-05	3.82e-06	0.0948	4.62109	0.43812	1558.63	APOBEC3C	apolipoprotein B mRNA editing enzyme catalytic subunit 3C
51684	4.09e-05	3.82e-06	0.1534	4.62071	0.708908	1301.4	SUFU	SUFU negative regulator of hedgehog signaling
10857	4.10e-05	3.83e-06	0.0736	-4.62041	-0.339981	3719.71	PGRMC1	progesterone receptor membrane component 1
25959	4.10e-05	3.83e-06	0.1303	4.62013	0.602222	5121.73	KANK2	KN motif and ankyrin repeat domains 2
728116	4.12e-05	3.86e-06	0.2948	4.61888	1.36144	136	ZBTB8B	zinc finger and BTB domain containing 8B
6635	4.13e-05	3.87e-06	0.0951	-4.61816	-0.439334	2704.88	SNRPE	small nuclear ribonucleoprotein polypeptide E
90589	4.13e-05	3.87e-06	0.1191	-4.61822	-0.550088	116.32	ZNF625	zinc finger protein 625
9075	4.14e-05	3.88e-06	0.4792	4.61788	2.21293	31.2	CLDN2	claudin 2
221960	4.14e-05	3.89e-06	0.0702	-4.61735	-0.324218	2117.66	CCZ1B	CCZ1 homolog B, vacuolar protein trafficking and biogenesis associated
1628	4.14e-05	3.89e-06	0.2233	4.61733	1.0312	121.91	DBP	D-box binding PAR bZIP transcription factor
8562	4.14e-05	3.89e-06	0.0921	-4.61715	-0.425433	5616.22	DENR	density regulated re-initiation and release factor
9080	4.16e-05	3.91e-06	0.3405	4.6162	1.57184	25.17	CLDN9	claudin 9
51663	4.17e-05	3.92e-06	0.1186	-4.61535	-0.547482	9147.92	ZFR	zinc finger RNA binding protein
7407	4.17e-05	3.92e-06	0.1099	-4.61534	-0.50726	4510.85	VARS1	valyl-tRNA synthetase 1
2039	4.18e-05	3.93e-06	0.1866	4.61482	0.860972	269.38	DMTN	dematin actin binding protein
6721	4.19e-05	3.95e-06	0.1564	4.61416	0.721578	4373.12	SREBF2	sterol regulatory element binding transcription factor 2
219736	4.21e-05	3.96e-06	0.2151	4.61345	0.992373	250.33	STOX1	storkhead box 1
51020	4.23e-05	3.98e-06	0.0808	-4.61237	-0.372645	876.73	HDDC2	HD domain containing 2
100287808	4.23e-05	3.99e-06	0.3265	4.61205	1.50578	30.08	LOC100287808	uncharacterized LOC100287808
23363	4.24e-05	4.00e-06	0.1377	4.61145	0.634917	2667.53	OBSL1	obscurin like cytoskeletal adaptor 1
54885	4.24e-05	4.01e-06	0.1385	4.61111	0.638712	207.62	TBC1D8B	TBC1 domain family member 8B
3184	4.25e-05	4.02e-06	0.0825	-4.61055	-0.38052	15823.7	HNRNPD	heterogeneous nuclear ribonucleoprotein D
396	4.27e-05	4.04e-06	0.1238	-4.6094	-0.570569	9405.55	ARHGDIA	Rho GDP dissociation inhibitor alpha
60509	4.28e-05	4.04e-06	0.0827	4.6092	0.381319	2320.29	AGBL5	AGBL carboxypeptidase 5
284266	4.28e-05	4.04e-06	0.3554	4.60914	1.63825	22.77	SIGLEC15	sialic acid binding Ig like lectin 15
51068	4.28e-05	4.05e-06	0.116	-4.60882	-0.534785	2313.83	NMD3	NMD3 ribosome export adaptor
92797	4.29e-05	4.06e-06	0.1245	4.60831	0.5736	177.78	HELB	DNA helicase B
9889	4.29e-05	4.06e-06	0.0693	-4.60839	-0.319244	1835.69	ZBED4	zinc finger BED-type containing 4
10054	4.32e-05	4.09e-06	0.0914	-4.60673	-0.421135	8415.51	UBA2	ubiquitin like modifier activating enzyme 2
284114	4.36e-05	4.13e-06	0.2254	4.60471	1.03798	133.37	TMEM102	transmembrane protein 102
10360	4.37e-05	4.15e-06	0.1329	-4.60395	-0.611929	744.43	NPM3	nucleophosmin/nucleoplasmin 3
126075	4.38e-05	4.16e-06	0.1554	4.60339	0.715299	113.91	CCDC159	coiled-coil domain containing 159
139285	4.40e-05	4.18e-06	0.127	-4.60243	-0.584346	175.77	AMER1	APC membrane recruitment protein 1
4638	4.44e-05	4.22e-06	0.0774	4.6003	0.356112	7034.61	MYLK	myosin light chain kinase
5865	4.45e-05	4.23e-06	0.1834	-4.59996	-0.843642	16121.1	RAB3B	RAB3B, member RAS oncogene family
51122	4.45e-05	4.23e-06	0.0917	-4.59952	-0.421902	1981.17	COMMD2	COMM domain containing 2
51088	4.45e-05	4.24e-06	0.1127	-4.59931	-0.51855	4733.53	KLHL5	kelch like family member 5
6837	4.46e-05	4.25e-06	0.0827	-4.59882	-0.380204	1991.39	MED22	mediator complex subunit 22
3665	4.47e-05	4.26e-06	0.1584	4.59823	0.7284	331.09	IRF7	interferon regulatory factor 7
6301	4.48e-05	4.27e-06	0.0986	-4.59785	-0.453525	5527.35	SARS1	seryl-tRNA synthetase 1
7529	4.49e-05	4.28e-06	0.0898	-4.59728	-0.41272	13260.2	YWHAB	tyrosine 3-monooxygenase/tryptophan 5-monooxygenase activation protein beta
4085	4.52e-05	4.31e-06	0.0807	-4.59573	-0.371091	4383.27	MAD2L1	mitotic arrest deficient 2 like 1
79883	4.59e-05	4.38e-06	0.2118	4.5925	0.972636	112	PODNL1	podocan like 1
100847079	4.59e-05	4.39e-06	0.39	4.59219	1.79074	18.95	MIR5193	microRNA 5193
101929723	4.60e-05	4.40e-06	0.2618	4.59174	1.20233	53.41	LINC01914	long intergenic non-protein coding RNA 1914
26045	4.61e-05	4.41e-06	0.1829	4.59104	0.839719	243.19	LRRTM2	leucine rich repeat transmembrane neuronal 2
51026	4.61e-05	4.41e-06	0.1294	-4.59108	-0.594299	2916.18	GOLT1B	golgi transport 1B
64853	4.62e-05	4.42e-06	0.0972	-4.59054	-0.446077	4358.9	AIDA	axin interactor, dorsalization associated
51163	4.63e-05	4.43e-06	0.0773	-4.59001	-0.355005	991.9	DBR1	debranching RNA lariats 1
64207	4.63e-05	4.43e-06	0.1432	4.58992	0.657261	2132.18	IRF2BPL	interferon regulatory factor 2 binding protein like
100192378	4.64e-05	4.44e-06	0.1165	-4.58946	-0.534561	361.98	ZFHX4-AS1	ZFHX4 antisense RNA 1
105371453	4.64e-05	4.45e-06	0.3189	4.58911	1.46368	35.51	BCAN-AS1	BCAN antisense RNA 1
84838	4.65e-05	4.46e-06	0.0681	-4.58884	-0.312558	2171.08	ZNF496	zinc finger protein 496
197320	4.65e-05	4.46e-06	0.1114	-4.58859	-0.511113	480.93	ZNF778	zinc finger protein 778
284348	4.68e-05	4.49e-06	0.3804	4.58715	1.74491	22.19	LYPD5	LY6/PLAUR domain containing 5
119559	4.70e-05	4.51e-06	0.1167	-4.58617	-0.535406	443.39	SFXN4	sideroflexin 4
388272	4.70e-05	4.52e-06	0.1038	-4.58587	-0.476116	852.33	C16orf87	chromosome 16 open reading frame 87
3326	4.72e-05	4.54e-06	0.1293	-4.58515	-0.592664	55112.6	HSP90AB1	heat shock protein 90 alpha family class B member 1
167691	4.75e-05	4.57e-06	0.1092	4.58348	0.500545	369.73	LCA5	lebercilin LCA5
7411	4.75e-05	4.57e-06	0.0828	-4.58341	-0.379619	3587.81	VBP1	VHL binding protein 1
9906	4.78e-05	4.60e-06	0.1468	4.58221	0.67288	1951.89	SLC35E2A	solute carrier family 35 member E2A
645811	4.78e-05	4.60e-06	0.328	4.5821	1.50313	50.06	CCDC154	coiled-coil domain containing 154
55214	4.79e-05	4.62e-06	0.1005	4.58128	0.460284	3569.34	P3H2	prolyl 3-hydroxylase 2
23405	4.79e-05	4.62e-06	0.1066	-4.58122	-0.488438	4620.72	DICER1	dicer 1, ribonuclease III
4772	4.79e-05	4.62e-06	0.1476	4.58117	0.676324	289.32	NFATC1	nuclear factor of activated T cells 1
84844	4.80e-05	4.64e-06	0.078	-4.5805	-0.35742	1412.88	PHF5A	PHD finger protein 5A
91526	4.81e-05	4.64e-06	0.111	4.58027	0.508631	604.12	ANKRD44	ankyrin repeat domain 44
6125	4.81e-05	4.65e-06	0.0968	-4.58004	-0.443562	20822.8	RPL5	ribosomal protein L5
79140	4.83e-05	4.68e-06	0.1476	4.5788	0.675962	309.19	CCDC28B	coiled-coil domain containing 28B
7172	4.83e-05	4.67e-06	0.1039	-4.57887	-0.47571	1866.65	TPMT	thiopurine S-methyltransferase
677804	4.83e-05	4.68e-06	0.2232	-4.57878	-1.0221	23.47	SNORA17A	small nucleolar RNA, H/ACA box 17A
92714	4.87e-05	4.72e-06	0.13	4.57708	0.59486	578.07	ARRDC1	arrestin domain containing 1
10657	4.87e-05	4.72e-06	0.0662	-4.57673	-0.303108	12780.3	KHDRBS1	KH RNA binding domain containing, signal transduction associated 1
27239	4.88e-05	4.73e-06	0.1912	4.57645	0.87516	437.52	GPR162	G protein-coupled receptor 162
125111	4.88e-05	4.73e-06	0.1771	4.57624	0.810389	139.13	GJD3	gap junction protein delta 3
414149	4.88e-05	4.74e-06	0.2495	4.57595	1.14154	955.58	ACBD7	acyl-CoA binding domain containing 7
112268196	4.89e-05	4.75e-06	0.1083	4.57555	0.495757	192.23	LOC112268196
25999	4.92e-05	4.78e-06	0.1762	4.57441	0.805901	3024.66	CLIP3	CAP-Gly domain containing linker protein 3
55127	4.92e-05	4.78e-06	0.1142	-4.5742	-0.522436	6282.9	HEATR1	HEAT repeat containing 1
105369332	4.94e-05	4.80e-06	0.1201	-4.5733	-0.549278	180.43	STX5-DT	STX5 divergent transcript
125965	4.94e-05	4.80e-06	0.2764	4.57323	1.26383	110.39	COX6B2	cytochrome c oxidase subunit 6B2
10951	4.97e-05	4.83e-06	0.0821	-4.57184	-0.375314	10548.5	CBX1	chromobox 1
6542	4.97e-05	4.84e-06	0.2415	-4.57154	-1.10393	227.64	SLC7A2	solute carrier family 7 member 2
27099	4.98e-05	4.85e-06	0.3272	-4.57096	-1.49565	21.38	SND1-IT1	SND1 intronic transcript 1
339344	4.98e-05	4.86e-06	0.1531	4.57074	0.69956	278.13	MYPOP	Myb related transcription factor, partner of profilin
57562	4.99e-05	4.87e-06	0.1271	4.57024	0.581104	256.81	CEP126	centrosomal protein 126
645323	5.00e-05	4.88e-06	0.0904	4.56997	0.413286	526.12	LINC00461	long intergenic non-protein coding RNA 461
4528	5.00e-05	4.89e-06	0.0907	-4.56961	-0.414627	3427.58	MTIF2	mitochondrial translational initiation factor 2
6144	5.01e-05	4.90e-06	0.0835	-4.56911	-0.381468	3299.38	RPL21	ribosomal protein L21
389610	5.03e-05	4.92e-06	0.3125	4.56811	1.42765	197.77	XKR5	XK related 5
10553	5.04e-05	4.93e-06	0.177	4.56782	0.808287	461.63	HTATIP2	HIV-1 Tat interactive protein 2
4070	5.04e-05	4.93e-06	0.2526	4.56757	1.15358	81	TACSTD2	tumor associated calcium signal transducer 2
29993	5.04e-05	4.94e-06	0.3836	4.56737	1.75193	25.32	PACSIN1	protein kinase C and casein kinase substrate in neurons 1
[truncated: 18,431 more rows]
