# Supplementary material for: Aloe emodin attenuates Aβ1–42-Induced neurotoxicity in SH-SY5Y cells via downregulation of PPM1K
Source: Open Med (Wars). 2026 Jul 7;21(1):20261473. doi: 10.1515/med-2026-1473 (PMC13340830; doi:10.1515/med-2026-1473)
Supplement: Supplementary file 2 — Supplementary Material [file j_med-2026-1473_suppl_002.xlsx]

## Sheet: GSE207821.top.table
GeneID	padj	pvalue	lfcSE	stat	log2FoldChange	baseMean	Symbol	Description
6750	1.29e-17	9.69e-22	0.506	9.58013	4.84704	53.17	SST	somatostatin
64344	6.33e-14	9.51e-18	0.322	-8.57968	-2.7623	217.38	HIF3A	hypoxia inducible factor 3 subunit alpha
1392	4.75e-10	1.07e-13	0.58	7.43181	4.30899	42.18	CRH	corticotropin releasing hormone
7277	1.94e-09	7.29e-13	0.284	7.17389	2.03685	451.37	TUBA4A	tubulin alpha 4a
2289	1.94e-09	6.19e-13	0.454	-7.19613	-3.2688	217.05	FKBP5	FKBP prolyl isomerase 5
3925	7.01e-09	3.16e-12	0.243	6.97031	1.69073	2887.52	STMN1	stathmin 1
7425	9.66e-09	5.08e-12	0.466	6.90329	3.21379	79.6	VGF	VGF nerve growth factor inducible
2786	3.13e-08	1.88e-11	0.256	6.71477	1.71773	152.42	GNG4	G protein subunit gamma 4
10381	1.60e-07	1.08e-10	0.29	6.45517	1.87263	274	TUBB3	tubulin beta 3 class III
107984805	1.67e-07	1.25e-10	0.199	-6.43289	-1.28071	231.21	LOC107984805	uncharacterized LOC107984805
94121	1.31e-06	1.08e-09	0.413	-6.09644	-2.5152	110.76	SYTL4	synaptotagmin like 4
4852	1.93e-06	1.74e-09	0.569	6.02043	3.42799	68.07	NPY	neuropeptide Y
28231	2.70e-06	2.64e-09	0.434	-5.9524	-2.58094	99.29	SLCO4A1	solute carrier organic anion transporter family member 4A1
10376	3.38e-06	3.56e-09	0.303	5.90342	1.7914	4278.54	TUBA1B	tubulin alpha 1b
7431	4.08e-06	4.60e-09	0.418	-5.8609	-2.44704	338.23	VIM	vimentin
7280	5.81e-06	7.63e-09	0.348	5.7764	2.01202	665.01	TUBB2A	tubulin beta 2A class IIa
112267956	5.81e-06	7.32e-09	0.642	-5.78333	-3.71447	19.95	LOC112267956
63974	5.81e-06	7.87e-09	0.509	5.77131	2.94027	101.67	NEUROD6	neuronal differentiation 6
60592	8.85e-06	1.26e-08	0.23	5.69085	1.31086	898.21	SCOC	short coiled-coil protein
27175	9.18e-06	1.38e-08	0.249	5.67589	1.41224	107.09	TUBG2	tubulin gamma 2
6563	1.17e-05	1.84e-08	0.547	-5.62605	-3.07724	334.26	SLC14A1	solute carrier family 14 member 1 (Kidd blood group)
5166	1.18e-05	2.04e-08	0.536	-5.60897	-3.00748	392.88	PDK4	pyruvate dehydrogenase kinase 4
4502	1.18e-05	2.00e-08	0.3	-5.61175	-1.68524	636.82	MT2A	metallothionein 2A
3704	1.64e-05	2.96e-08	0.271	5.54396	1.50081	84.75	ITPA	inosine triphosphatase
105376687	2.18e-05	4.09e-08	0.519	-5.48685	-2.84945	28.81	LOC105376687
23090	2.41e-05	4.71e-08	0.246	-5.4618	-1.34368	71.72	ZNF423	zinc finger protein 423
7781	2.41e-05	4.90e-08	0.352	5.45496	1.91744	631.96	SLC30A3	solute carrier family 30 member 3
2200	2.74e-05	5.76e-08	0.264	-5.42614	-1.43017	61.3	FBN1	fibrillin 1
375057	2.78e-05	6.07e-08	0.282	5.41687	1.52864	100.03	STUM	stum, mechanosensory transduction mediator homolog
56245	2.88e-05	6.49e-08	0.589	-5.40472	-3.18319	23.29	C21orf62	chromosome 21 open reading frame 62
202151	2.99e-05	7.20e-08	0.224	-5.38607	-1.20639	322.41	RANBP3L	RAN binding protein 3 like
387856	2.99e-05	7.03e-08	0.328	5.39036	1.7663	69.62	CCDC184	coiled-coil domain containing 184
8576	3.13e-05	7.76e-08	0.282	5.37256	1.51671	275.1	STK16	serine/threonine kinase 16
11170	3.33e-05	8.72e-08	0.25	-5.35147	-1.33583	18543.8	FAM107A	family with sequence similarity 107 member A
3157	3.33e-05	8.77e-08	0.281	5.35052	1.50378	533.8	HMGCS1	3-hydroxy-3-methylglutaryl-CoA synthase 1
56849	4.23e-05	1.14e-07	0.22	5.30232	1.16787	171.34	TCEAL7	transcription elongation factor A like 7
107985879	6.04e-05	1.77e-07	1.193	-5.22196	-6.22952	24.88	LINC01833	long intergenic non-protein coding RNA 1833
84913	6.04e-05	1.70e-07	0.459	-5.22997	-2.40162	31.16	ATOH8	atonal bHLH transcription factor 8
10413	6.04e-05	1.74e-07	0.383	-5.22498	-2.00007	56.11	YAP1	Yes1 associated transcriptional regulator
1836	6.19e-05	1.86e-07	0.368	-5.2128	-1.91962	127.53	SLC26A2	solute carrier family 26 member 2
54741	7.31e-05	2.25e-07	0.233	-5.17731	-1.20449	130.03	LEPROT	leptin receptor overlapping transcript
1052	8.08e-05	2.55e-07	0.483	-5.15406	-2.48855	150.73	CEBPD	CCAAT enhancer binding protein delta
4708	8.87e-05	2.87e-07	0.25	5.13206	1.28047	271.92	NDUFB2	NADH:ubiquinone oxidoreductase subunit B2
100505678	9.25e-05	3.08e-07	0.316	5.11873	1.6185	53.61	STARD4-AS1	STARD4 antisense RNA 1
22927	9.25e-05	3.13e-07	0.177	5.11546	0.906997	379.49	HABP4	hyaluronan binding protein 4
220963	9.25e-05	3.20e-07	0.459	-5.11141	-2.34478	131.6	SLC16A9	solute carrier family 16 member 9
1848	1.10e-04	3.87e-07	0.254	5.07524	1.288	142.85	DUSP6	dual specificity phosphatase 6
7704	1.16e-04	4.29e-07	0.256	-5.05579	-1.29415	1110.16	ZBTB16	zinc finger and BTB domain containing 16
7078	1.16e-04	4.38e-07	0.238	-5.05186	-1.20322	1838.01	TIMP3	TIMP metallopeptidase inhibitor 3
27286	1.16e-04	4.30e-07	0.443	-5.05505	-2.23858	49.07	SRPX2	sushi repeat containing protein X-linked 2
109136579	1.33e-04	5.30e-07	0.238	-5.01514	-1.1915	35328	TALAM1	TALAM1 transcript, MALAT1 antisense RNA
1428	1.33e-04	5.26e-07	0.478	5.0167	2.39709	171.27	CRYM	crystallin mu
333	1.33e-04	5.17e-07	0.246	5.01974	1.23501	832.27	APLP1	amyloid beta precursor like protein 1
7546	1.50e-04	6.07e-07	0.423	-4.98894	-2.1094	144.4	ZIC2	Zic family member 2
27244	1.54e-04	6.38e-07	0.231	-4.97948	-1.14962	163.69	SESN1	sestrin 1
6542	1.56e-04	6.55e-07	0.487	-4.97436	-2.42427	56.78	SLC7A2	solute carrier family 7 member 2
9552	1.56e-04	6.67e-07	0.241	4.97069	1.1963	389.25	SPAG7	sperm associated antigen 7
55530	1.61e-04	7.00e-07	0.418	4.96123	2.07217	140.67	SVOP	SV2 related protein
283131	1.72e-04	7.64e-07	0.377	-4.94438	-1.8623	2442.83	NEAT1	nuclear paraspeckle assembly transcript 1
6844	1.72e-04	7.73e-07	0.256	4.94197	1.26302	899.44	VAMP2	vesicle associated membrane protein 2
127829	1.87e-04	8.59e-07	0.288	4.92144	1.41582	444	ARL8A	ADP ribosylation factor like GTPase 8A
23460	2.02e-04	9.41e-07	0.249	-4.90358	-1.22198	97.34	ABCA6	ATP binding cassette subfamily A member 6
5865	2.17e-04	1.08e-06	0.39	4.87686	1.90126	219.45	RAB3B	RAB3B, member RAS oncogene family
6863	2.17e-04	1.06e-06	0.478	4.87937	2.33253	71.35	TAC1	tachykinin precursor 1
19	2.17e-04	1.03e-06	0.355	-4.88489	-1.73459	96.33	ABCA1	ATP binding cassette subfamily A member 1
54472	2.17e-04	1.07e-06	0.251	4.87919	1.22443	367.21	TOLLIP	toll interacting protein
378938	2.20e-04	1.11e-06	0.229	-4.87161	-1.11354	41020.8	MALAT1	metastasis associated lung adenocarcinoma transcript 1
10126	2.21e-04	1.13e-06	0.261	4.86734	1.26879	125.56	DNAL4	dynein axonemal light chain 4
1718	2.29e-04	1.21e-06	0.334	4.85394	1.62054	334.49	DHCR24	24-dehydrocholesterol reductase
10206	2.29e-04	1.22e-06	0.236	-4.85222	-1.14502	239.2	TRIM13	tripartite motif containing 13
399668	2.29e-04	1.22e-06	0.319	4.85256	1.5474	132.68	SMIM10L2A	small integral membrane protein 10 like 2A
27314	2.32e-04	1.25e-06	0.203	-4.84683	-0.982783	268.07	RAB30	RAB30, member RAS oncogene family
4501	2.42e-04	1.33e-06	0.529	-4.83592	-2.55726	55	MT1X	metallothionein 1X
732253	2.46e-04	1.37e-06	0.369	-4.8299	-1.78264	68.06	TDRG1	testis development related 1
10184	2.58e-04	1.46e-06	0.376	-4.81722	-1.81073	114.32	LHFPL2	LHFPL tetraspan subfamily member 2
58527	2.61e-04	1.49e-06	0.434	4.81234	2.09031	32.61	ABRACL	ABRA C-terminal like
54796	2.71e-04	1.57e-06	0.656	-4.80197	-3.14908	18.58	BNC2	basonuclin 2
6092	2.76e-04	1.69e-06	0.238	4.78688	1.13997	220.27	ROBO2	roundabout guidance receptor 2
5783	2.76e-04	1.66e-06	0.24	-4.79061	-1.15052	167.23	PTPN13	protein tyrosine phosphatase non-receptor type 13
9315	2.76e-04	1.63e-06	0.333	4.79468	1.5957	116.24	NREP	neuronal regeneration related protein
51306	2.76e-04	1.71e-06	0.22	-4.78457	-1.0538	165.67	FAM13B	family with sequence similarity 13 member B
7803	2.76e-04	1.72e-06	0.172	4.78399	0.822631	833.49	PTP4A1	protein tyrosine phosphatase 4A1
56261	2.76e-04	1.67e-06	0.255	4.78949	1.22361	157.47	GPCPD1	glycerophosphocholine phosphodiesterase 1
132204	2.79e-04	1.76e-06	0.227	4.77929	1.08552	677.44	SYNPR	synaptoporin
7857	3.04e-04	1.99e-06	0.279	4.75485	1.32516	952.97	SCG2	secretogranin II
6804	3.04e-04	1.95e-06	0.388	4.75858	1.84485	51.93	STX1A	syntaxin 1A
25830	3.04e-04	1.97e-06	0.302	4.75659	1.43513	780.22	SULT4A1	sulfotransferase family 4A member 1
51053	3.08e-04	2.05e-06	0.483	-4.74867	-2.29313	83.75	GMNN	geminin DNA replication inhibitor
54541	3.08e-04	2.06e-06	0.431	-4.74762	-2.04514	100.46	DDIT4	DNA damage inducible transcript 4
55907	3.10e-04	2.10e-06	0.202	4.74381	0.956205	355.69	CMAS	cytidine monophosphate N-acetylneuraminic acid synthetase
8531	3.26e-04	2.23e-06	0.449	-4.73113	-2.12419	122.61	YBX3	Y-box binding protein 3
51065	3.42e-04	2.37e-06	0.183	-4.71919	-0.8625	429.61	RPS27L	ribosomal protein S27 like
4089	4.33e-04	3.03e-06	0.254	-4.66885	-1.1842	153.26	SMAD4	SMAD family member 4
340543	4.36e-04	3.08e-06	0.282	4.66546	1.31695	266.21	TCEAL5	transcription elongation factor A like 5
10581	4.63e-04	3.31e-06	0.547	-4.6507	-2.54542	184.36	IFITM2	interferon induced transmembrane protein 2
7049	4.67e-04	3.37e-06	0.35	-4.64695	-1.62428	97.55	TGFBR3	transforming growth factor beta receptor 3
5122	4.97e-04	3.62e-06	0.396	4.63197	1.83469	96.36	PCSK1	proprotein convertase subtilisin/kexin type 1
1822	5.12e-04	3.77e-06	0.394	-4.62362	-1.8234	118.54	ATN1	atrophin 1
5058	5.15e-04	3.83e-06	0.295	4.62042	1.36313	547.5	PAK1	p21 (RAC1) activated kinase 1
54621	5.96e-04	4.52e-06	0.373	-4.58588	-1.71257	29.44	VSIG10	V-set and immunoglobulin domain containing 10
105373002	5.96e-04	4.49e-06	0.711	-4.58711	-3.26335	17.18	LOC105373002	uncharacterized LOC105373002
7292	6.07e-04	4.65e-06	0.23	-4.57988	-1.05326	101.01	TNFSF4	TNF superfamily member 4
107984990	6.35e-04	4.91e-06	0.534	-4.56851	-2.43936	17.16	LOC107984990	uncharacterized LOC107984990
55893	6.62e-04	5.18e-06	0.247	-4.55755	-1.12535	298.61	ZNF395	zinc finger protein 395
54918	6.77e-04	5.34e-06	0.244	-4.55099	-1.10861	181.31	CMTM6	CKLF like MARVEL transmembrane domain containing 6
2296	6.89e-04	5.50e-06	0.474	-4.54467	-2.15503	136.51	FOXC1	forkhead box C1
4494	6.89e-04	5.54e-06	0.393	-4.54323	-1.78682	145.55	MT1F	metallothionein 1F
203068	7.30e-04	5.92e-06	0.373	4.5291	1.69051	621.14	TUBB	tubulin beta class I
26268	7.37e-04	6.04e-06	0.228	4.52513	1.03041	314.41	FBXO9	F-box protein 9
79026	7.58e-04	6.27e-06	0.444	-4.51717	-2.00538	330.16	AHNAK	AHNAK nucleoprotein
7411	8.23e-04	6.87e-06	0.267	4.49771	1.20111	145.35	VBP1	VHL binding protein 1
10463	8.90e-04	7.49e-06	0.25	4.47931	1.11878	369.76	SLC30A9	solute carrier family 30 member 9
7042	9.16e-04	7.78e-06	0.245	-4.47111	-1.09523	161.37	TGFB2	transforming growth factor beta 2
152926	1.13e-03	9.77e-06	0.188	-4.42213	-0.830532	520.28	PPM1K	protein phosphatase, Mg2+/Mn2+ dependent 1K
4604	1.13e-03	9.81e-06	0.31	-4.42124	-1.3725	67.44	MYBPC1	myosin binding protein C1
162073	1.13e-03	9.76e-06	0.261	-4.42237	-1.15547	134.53	ITPRIPL2	ITPRIP like 2
10388	1.13e-03	9.91e-06	0.266	-4.41923	-1.17393	165.35	SYCP2	synaptonemal complex protein 2
5521	1.16e-03	1.03e-05	0.223	4.4099	0.982197	916.63	PPP2R2B	protein phosphatase 2 regulatory subunit Bbeta
5048	1.16e-03	1.03e-05	0.203	4.41073	0.893267	993.51	PAFAH1B1	platelet activating factor acetylhydrolase 1b regulatory subunit 1
4511	1.22e-03	1.10e-05	0.409	-4.39653	-1.79799	284.29	TRNC	tRNA-Cys
10632	1.28e-03	1.17e-05	0.234	4.38349	1.02579	2263.81	ATP5MG	ATP synthase membrane subunit g
4792	1.28e-03	1.17e-05	0.361	-4.38252	-1.58308	332.27	NFKBIA	NFKB inhibitor alpha
4289	1.32e-03	1.22e-05	0.181	-4.37333	-0.79218	457.72	MKLN1	muskelin 1
1956	1.34e-03	1.26e-05	0.362	-4.36709	-1.57894	103.17	EGFR	epidermal growth factor receptor
105373063	1.34e-03	1.26e-05	0.794	-4.36692	-3.46933	11.82	LOC105373063	replaced by ID 112885
5933	1.39e-03	1.32e-05	0.472	-4.35692	-2.05604	19.41	RBL1	RB transcriptional corepressor like 1
2134	1.45e-03	1.38e-05	0.385	4.34687	1.67274	192.31	EXTL1	exostosin like glycosyltransferase 1
715	1.47e-03	1.41e-05	0.649	-4.3416	-2.81978	45.44	C1R	complement C1r
84317	1.51e-03	1.46e-05	0.279	4.33453	1.20734	252.89	CCDC115	coiled-coil domain containing 115
105374056	1.53e-03	1.50e-05	0.33	-4.32798	-1.42665	161.61	LOC105374056	uncharacterized LOC105374056
64115	1.53e-03	1.50e-05	0.583	-4.32891	-2.524	32.1	VSIR	V-set immunoregulatory receptor
7167	1.53e-03	1.53e-05	0.323	4.32392	1.39496	468.34	TPI1	triosephosphate isomerase 1
23389	1.53e-03	1.52e-05	0.184	-4.32515	-0.795008	373.23	MED13L	mediator complex subunit 13L
5613	1.54e-03	1.56e-05	0.449	-4.32073	-1.94067	77.16	PRKX	protein kinase cAMP-dependent X-linked catalytic subunit
10971	1.64e-03	1.66e-05	0.209	4.30641	0.898044	847.36	YWHAQ	tyrosine 3-monooxygenase/tryptophan 5-monooxygenase activation protein theta
85439	1.69e-03	1.72e-05	0.288	-4.2979	-1.23725	214.89	STON2	stonin 2
5478	1.69e-03	1.74e-05	0.269	4.29576	1.15468	618.6	PPIA	peptidylprolyl isomerase A
11189	1.71e-03	1.77e-05	0.263	4.29163	1.12898	150.76	CELF3	CUGBP Elav-like family member 3
107984113	1.74e-03	1.82e-05	0.335	-4.28647	-1.4351	134.05	LOC107984113	uncharacterized LOC107984113
627	1.74e-03	1.83e-05	0.393	4.28485	1.6834	26.52	BDNF	brain derived neurotrophic factor
105374535	1.76e-03	1.86e-05	0.544	-4.28068	-2.32892	14.08	LOC105374535	uncharacterized LOC105374535
105371077	1.84e-03	1.96e-05	0.471	-4.26945	-2.01107	20.8	LOC105371077	uncharacterized LOC105371077
22986	1.85e-03	1.99e-05	0.285	4.26647	1.21559	87.35	SORCS3	sortilin related VPS10 domain containing receptor 3
10365	1.86e-03	2.01e-05	0.422	-4.26335	-1.80119	40.98	KLF2	KLF transcription factor 2
107986762	1.91e-03	2.08e-05	0.231	4.25565	0.98396	106.03	LOC107986762
6907	1.94e-03	2.13e-05	0.238	-4.25103	-1.01129	130.7	TBL1X	transducin beta like 1 X-linked
9283	1.95e-03	2.16e-05	0.266	4.2477	1.13113	531.51	GPR37L1	G protein-coupled receptor 37 like 1
51263	1.95e-03	2.16e-05	0.249	4.24717	1.05578	117.55	MRPL30	mitochondrial ribosomal protein L30
808	1.99e-03	2.23e-05	0.315	4.2405	1.3358	1759.14	CALM3	calmodulin 3
1213	2.00e-03	2.26e-05	0.243	4.23777	1.02842	1778.18	CLTC	clathrin heavy chain
1163	2.02e-03	2.31e-05	0.357	4.2323	1.5101	46.97	CKS1B	CDC28 protein kinase regulatory subunit 1B
100529241	2.02e-03	2.30e-05	0.217	4.23315	0.920109	211.59	HSPE1-MOB4	HSPE1-MOB4 readthrough
5719	2.07e-03	2.38e-05	0.261	4.22574	1.1029	126.49	PSMD13	proteasome 26S subunit, non-ATPase 13
85027	2.12e-03	2.47e-05	0.334	-4.21745	-1.4096	44.43	SMIM3	small integral membrane protein 3
6624	2.12e-03	2.46e-05	0.233	4.21889	0.981551	106.33	FSCN1	fascin actin-bundling protein 1
100131187	2.12e-03	2.49e-05	0.324	4.21568	1.36655	79.94	TSTD1	thiosulfate sulfurtransferase like domain containing 1
23132	2.17e-03	2.57e-05	0.3	-4.20889	-1.26345	87.38	RAD54L2	RAD54 like 2
1393	2.17e-03	2.61e-05	0.753	4.20509	3.16616	20.47	CRHBP	corticotropin releasing hormone binding protein
10486	2.17e-03	2.61e-05	0.262	4.20479	1.10282	760.66	CAP2	cyclase associated actin cytoskeleton regulatory protein 2
64130	2.17e-03	2.60e-05	0.35	4.20601	1.47418	41.95	LIN7B	lin-7 homolog B, crumbs cell polarity complex component
4090	2.19e-03	2.65e-05	0.185	-4.20144	-0.775219	470.3	SMAD5	SMAD family member 5
55049	2.19e-03	2.67e-05	0.396	4.2002	1.66513	62.36	REX1BD	required for excision 1-B domain containing
529	2.20e-03	2.70e-05	0.261	4.19731	1.09742	412.27	ATP6V1E1	ATPase H+ transporting V1 subunit E1
93	2.27e-03	2.80e-05	0.244	-4.18906	-1.02017	103.64	ACVR2B	activin A receptor type 2B
6855	2.31e-03	2.88e-05	0.458	4.18241	1.91508	103.01	SYP	synaptophysin
2239	2.31e-03	2.88e-05	0.432	-4.18285	-1.80621	28.36	GPC4	glypican 4
100126784	2.32e-03	2.91e-05	0.389	4.18001	1.62663	36.07	NAV2-AS6	NAV2 antisense RNA 6
5549	2.40e-03	3.06e-05	0.386	-4.16868	-1.61033	131.94	PRELP	proline and arginine rich end leucine rich repeat protein
149111	2.40e-03	3.05e-05	0.461	4.16994	1.92384	60.52	CNIH3	cornichon family AMPA receptor auxiliary protein 3
100506860	2.40e-03	3.05e-05	0.419	-4.16967	-1.74864	46.51	LINC00513	long intergenic non-protein coding RNA 513
3094	2.47e-03	3.20e-05	0.342	4.15909	1.42414	1129.77	HINT1	histidine triad nucleotide binding protein 1
4093	2.47e-03	3.19e-05	0.316	-4.15934	-1.31536	134.93	SMAD9	SMAD family member 9
1652	2.49e-03	3.23e-05	0.288	4.15642	1.19793	64.36	DDT	D-dopachrome tautomerase
100500829	2.52e-03	3.29e-05	0.495	-4.15244	-2.05746	35.68	MIR3943	microRNA 3943
728463	2.54e-03	3.34e-05	0.465	-4.14878	-1.92988	28.89	TGFB2-AS1	TGFB2 antisense RNA 1 (head to head)
6252	2.60e-03	3.46e-05	0.325	4.14086	1.34428	2268.75	RTN1	reticulon 1
10776	2.60e-03	3.46e-05	0.207	4.14111	0.855327	1147.63	ARPP19	cAMP regulated phosphoprotein 19
54539	2.65e-03	3.55e-05	0.331	4.13519	1.36948	46.41	NDUFB11	NADH:ubiquinone oxidoreductase subunit B11
8407	2.77e-03	3.75e-05	0.388	-4.12259	-1.59916	52.77	TAGLN2	transgelin 2
6095	2.77e-03	3.76e-05	0.191	-4.12149	-0.787559	375.21	RORA	RAR related orphan receptor A
27018	2.77e-03	3.75e-05	0.259	4.12244	1.06782	1198.31	BEX3	brain expressed X-linked 3
79143	2.80e-03	3.83e-05	0.255	4.11756	1.04874	55.78	MBOAT7	membrane bound O-acyltransferase domain containing 7
4695	2.86e-03	3.94e-05	0.22	4.111	0.902647	127.2	NDUFA2	NADH:ubiquinone oxidoreductase subunit A2
1295	3.08e-03	4.26e-05	0.808	-4.09292	-3.3059	12.92	COL8A1	collagen type VIII alpha 1 chain
138151	3.14e-03	4.36e-05	0.236	-4.0875	-0.963814	229.41	NACC2	NACC family member 2
81892	3.14e-03	4.39e-05	0.225	4.08612	0.91861	520.29	SLIRP	SRA stem-loop interacting RNA binding protein
83604	3.24e-03	4.56e-05	0.261	-4.07729	-1.06312	232.1	TMEM47	transmembrane protein 47
25832	3.41e-03	4.82e-05	0.28	-4.06432	-1.13801	87.67	NBPF14	NBPF member 14
25843	3.41e-03	4.85e-05	0.215	4.0627	0.874251	165.33	MOB4	MOB family member 4, phocein
9114	3.41e-03	4.87e-05	0.34	4.06174	1.38042	84.12	ATP6V0D1	ATPase H+ transporting V0 subunit d1
92597	3.54e-03	5.11e-05	0.313	-4.05065	-1.26705	104.14	MOB1B	MOB kinase activator 1B
5160	3.54e-03	5.09e-05	0.258	4.05167	1.0458	208.09	PDHA1	pyruvate dehydrogenase E1 subunit alpha 1
100037417	3.54e-03	5.13e-05	0.277	4.04941	1.12038	65.63	DDTL	D-dopachrome tautomerase like
2987	3.58e-03	5.22e-05	0.257	4.04559	1.04064	144.43	GUK1	guanylate kinase 1
379	3.66e-03	5.37e-05	0.375	4.03899	1.51471	62.32	ARL4D	ADP ribosylation factor like GTPase 4D
22826	3.84e-03	5.66e-05	0.191	4.02642	0.769497	365.44	DNAJC8	DnaJ heat shock protein family (Hsp40) member C8
3480	3.84e-03	5.72e-05	0.212	-4.02425	-0.852524	320.54	IGF1R	insulin like growth factor 1 receptor
25789	3.84e-03	5.72e-05	0.299	4.02412	1.20368	377.39	TMEM59L	transmembrane protein 59 like
57687	3.96e-03	5.93e-05	0.489	4.01562	1.96488	67.45	VAT1L	vesicle amine transport 1 like
25791	4.00e-03	6.01e-05	0.282	4.01246	1.12951	295.09	NGEF	neuronal guanine nucleotide exchange factor
147	4.11e-03	6.30e-05	0.491	4.00139	1.96336	100.77	ADRA1B	adrenoceptor alpha 1B
6662	4.11e-03	6.23e-05	0.335	-4.00381	-1.34296	540.89	SOX9	SRY-box transcription factor 9
163175	4.11e-03	6.27e-05	0.336	-4.00253	-1.34472	390.92	LGI4	leucine rich repeat LGI family member 4
105372698	4.11e-03	6.25e-05	0.727	-4.00328	-2.9097	18.62	LOC105372698	uncharacterized LOC105372698
6402	4.16e-03	6.41e-05	0.747	-3.99707	-2.98421	40.93	SELL	selectin L
10670	4.21e-03	6.55e-05	0.207	3.99189	0.825239	281.32	RRAGA	Ras related GTP binding A
107987141	4.21e-03	6.55e-05	0.497	3.99218	1.98469	18.07	CAMSAP1-DT	CAMSAP1 divergent transcript
284677	4.43e-03	6.92e-05	0.34	3.97907	1.3528	42.6	SNHG28	small nucleolar RNA host gene 28
56288	4.43e-03	6.97e-05	0.347	-3.97744	-1.38014	104.48	PARD3	par-3 family cell polarity regulator
5901	4.51e-03	7.12e-05	0.255	3.97229	1.01122	933.64	RAN	RAN, member RAS oncogene family
4885	4.63e-03	7.34e-05	0.565	3.96511	2.23976	25.82	NPTX2	neuronal pentraxin 2
347	4.69e-03	7.66e-05	0.355	-3.9549	-1.40394	251.49	APOD	apolipoprotein D
1176	4.69e-03	7.58e-05	0.219	3.95736	0.867986	279.6	AP3S1	adaptor related protein complex 3 subunit sigma 1
144100	4.69e-03	7.64e-05	0.512	-3.95547	-2.02459	15.87	PLEKHA7	pleckstrin homology domain containing A7
506	4.69e-03	7.57e-05	0.296	3.95751	1.17009	270.56	ATP5F1B	ATP synthase F1 subunit beta
7334	4.69e-03	7.62e-05	0.253	3.95596	1.00124	273.24	UBE2N	ubiquitin conjugating enzyme E2 N
105370846	4.69e-03	7.49e-05	0.472	-3.96022	-1.86788	29.29	LOC105370846	uncharacterized LOC105370846
100996717	4.77e-03	7.88e-05	0.332	-3.94807	-1.31171	79.09	NOTCH2NLC	notch 2 N-terminal like C
222235	4.77e-03	7.86e-05	0.56	-3.94868	-2.21039	30.31	FBXL13	F-box and leucine rich repeat protein 13
8270	4.77e-03	7.88e-05	0.392	3.94787	1.5494	37.8	LAGE3	L antigen family member 3
400511	4.94e-03	8.21e-05	0.546	-3.93817	-2.14945	22.12	LINC01567	long intergenic non-protein coding RNA 1567
101929664	5.12e-03	8.54e-05	0.591	-3.92883	-2.32132	12.29	HORMAD2-AS1	HORMAD2 and MTMR3 antisense RNA 1
4726	5.14e-03	8.68e-05	0.232	3.92474	0.91239	287.47	NDUFS6	NADH:ubiquinone oxidoreductase subunit S6
8988	5.14e-03	8.73e-05	0.811	3.92353	3.18015	20.91	HSPB3	heat shock protein family B (small) member 3
4185	5.14e-03	8.72e-05	0.245	3.9237	0.961526	85.47	ADAM11	ADAM metallopeptidase domain 11
57030	5.14e-03	8.71e-05	0.31	3.92411	1.21605	385.53	SLC17A7	solute carrier family 17 member 7
88	5.20e-03	8.87e-05	0.341	3.91969	1.33843	100.8	ACTN2	actinin alpha 2
54875	5.21e-03	8.92e-05	0.343	-3.91825	-1.34354	104.46	CNTLN	centlein
29940	5.44e-03	9.36e-05	0.315	-3.90669	-1.23155	78.81	DSE	dermatan sulfate epimerase
4826	5.51e-03	9.52e-05	0.355	3.90254	1.38661	820.68	NNAT	neuronatin
175	5.53e-03	9.60e-05	0.282	3.90039	1.09854	84.48	AGA	aspartylglucosaminidase
4579	5.57e-03	9.71e-05	0.45	-3.89779	-1.75207	282.33	TRNY	tRNA-Tyr
3953	5.58e-03	9.82e-05	0.456	-3.89505	-1.77456	62.75	LEPR	leptin receptor
9129	5.58e-03	9.80e-05	0.31	-3.89548	-1.206	99.11	PRPF3	pre-mRNA processing factor 3
340542	5.62e-03	9.92e-05	0.471	3.89254	1.83308	1335.54	BEX5	brain expressed X-linked 5
28986	5.69e-03	1.01e-04	0.239	3.88843	0.930111	185.61	MAGEH1	MAGE family member H1
51571	5.76e-03	1.03e-04	0.272	3.88256	1.05561	468.34	CYRIB	CYFIP related Rac1 interactor B
1351	5.76e-03	1.03e-04	0.239	3.88285	0.929317	236.79	COX8A	cytochrome c oxidase subunit 8A
55800	5.76e-03	1.04e-04	0.266	3.88214	1.03204	319.91	SCN3B	sodium voltage-gated channel beta subunit 3
11030	5.79e-03	1.05e-04	0.44	-3.87944	-1.7088	28.03	RBPMS	RNA binding protein, mRNA processing factor
84441	5.79e-03	1.05e-04	0.274	-3.87915	-1.06251	132.71	MAML2	mastermind like transcriptional coactivator 2
246175	5.88e-03	1.07e-04	0.192	-3.87414	-0.74198	360.04	CNOT6L	CCR4-NOT transcription complex subunit 6 like
159	6.06e-03	1.11e-04	0.255	3.86593	0.985817	212.18	ADSS2	adenylosuccinate synthase 2
93974	6.10e-03	1.12e-04	0.246	3.86343	0.948538	388.44	ATP5IF1	ATP synthase inhibitory factor subunit 1
6622	6.10e-03	1.12e-04	0.369	3.86248	1.42454	672.43	SNCA	synuclein alpha
55860	6.17e-03	1.14e-04	0.28	3.8584	1.07843	439.66	ACTR10	actin related protein 10
824	6.26e-03	1.16e-04	0.292	-3.8539	-1.12401	80.18	CAPN2	calpain 2
2857	6.26e-03	1.17e-04	0.582	-3.85291	-2.24292	26.22	GPR34	G protein-coupled receptor 34
9332	6.32e-03	1.18e-04	1.075	-3.8497	-4.13749	73.97	CD163	CD163 molecule
54769	6.54e-03	1.23e-04	0.388	3.84047	1.4909	426.78	DIRAS2	DIRAS family GTPase 2
25939	6.59e-03	1.24e-04	0.385	-3.83732	-1.47901	142.63	SAMHD1	SAM and HD domain containing deoxynucleoside triphosphate triphosphohydrolase 1
3977	6.68e-03	1.26e-04	0.318	-3.83322	-1.21837	466.26	LIFR	LIF receptor subunit alpha
5522	6.77e-03	1.29e-04	0.259	3.82896	0.992527	903.21	PPP2R2C	protein phosphatase 2 regulatory subunit Bgamma
100130557	6.93e-03	1.32e-04	0.457	-3.82184	-1.74593	30.79	NFYC-AS1	NFYC antisense RNA 1
6585	6.93e-03	1.33e-04	0.323	3.82122	1.23517	352.11	SLIT1	slit guidance ligand 1
167555	7.24e-03	1.39e-04	0.455	-3.80938	-1.734	18.83	FAM151B	family with sequence similarity 151 member B
155066	7.25e-03	1.40e-04	0.235	3.80801	0.893698	272.32	ATP6V0E2	ATPase H+ transporting V0 subunit e2
11332	7.26e-03	1.41e-04	0.394	3.80597	1.49782	105.11	ACOT7	acyl-CoA thioesterase 7
3939	7.26e-03	1.41e-04	0.237	3.80601	0.901586	395.38	LDHA	lactate dehydrogenase A
51335	7.26e-03	1.42e-04	0.203	3.80506	0.772032	635.86	NGRN	neugrin, neurite outgrowth associated
128866	7.29e-03	1.43e-04	0.196	3.80278	0.744435	598.01	CHMP4B	charged multivesicular body protein 4B
147495	7.34e-03	1.45e-04	0.316	-3.80027	-1.20115	101.99	APCDD1	APC down-regulated 1
5739	7.53e-03	1.49e-04	0.364	3.79241	1.38196	1451.79	PTGIR	prostaglandin I2 receptor
284309	7.53e-03	1.49e-04	0.274	-3.79198	-1.03984	106.25	ZNF776	zinc finger protein 776
28999	7.53e-03	1.50e-04	0.483	-3.79103	-1.83252	37.83	KLF15	KLF transcription factor 15
10368	7.57e-03	1.51e-04	0.334	3.78887	1.26596	115.13	CACNG3	calcium voltage-gated channel auxiliary subunit gamma 3
2697	7.76e-03	1.56e-04	0.463	-3.78081	-1.75154	591.07	GJA1	gap junction protein alpha 1
27335	7.76e-03	1.56e-04	0.284	3.78116	1.07464	222.76	EIF3K	eukaryotic translation initiation factor 3 subunit K
3156	8.18e-03	1.65e-04	0.344	3.76683	1.29478	177.93	HMGCR	3-hydroxy-3-methylglutaryl-CoA reductase
79750	8.37e-03	1.70e-04	0.25	3.76023	0.941366	350.1	ZNF385D	zinc finger protein 385D
25802	8.38e-03	1.71e-04	0.543	-3.758	-2.04207	34.87	LMOD1	leiomodin 1
9867	8.38e-03	1.71e-04	0.193	3.75808	0.725073	1728.36	PJA2	praja ring finger ubiquitin ligase 2
1977	8.38e-03	1.73e-04	0.197	3.75615	0.738428	354.7	EIF4E	eukaryotic translation initiation factor 4E
2872	8.38e-03	1.73e-04	0.342	-3.75605	-1.2855	68.74	MKNK2	MAPK interacting serine/threonine kinase 2
165186	8.39e-03	1.74e-04	0.7	-3.75392	-2.6278	36.74	TOGARAM2	TOG array regulator of axonemal microtubules 2
23433	8.39e-03	1.74e-04	0.216	-3.75409	-0.812441	450.28	RHOQ	ras homolog family member Q
10314	8.42e-03	1.75e-04	0.253	3.75229	0.947588	390.84	LANCL1	LanC like glutathione S-transferase 1
2899	8.45e-03	1.78e-04	0.535	3.74882	2.00648	26.14	GRIK3	glutamate ionotropic receptor kainate type subunit 3
57326	8.45e-03	1.77e-04	0.295	-3.74969	-1.10706	165.05	PBXIP1	PBX homeobox interacting protein 1
51196	8.45e-03	1.78e-04	0.333	-3.74848	-1.24683	84.19	PLCE1	phospholipase C epsilon 1
2247	8.50e-03	1.80e-04	0.266	-3.74546	-0.99472	176.56	FGF2	fibroblast growth factor 2
80762	8.50e-03	1.80e-04	0.234	3.74624	0.875031	1090.63	NDFIP1	Nedd4 family interacting protein 1
158234	8.61e-03	1.83e-04	0.242	-3.74126	-0.906349	108.28	TRMT10B	tRNA methyltransferase 10B
3481	8.62e-03	1.84e-04	0.618	-3.74015	-2.31187	69.39	IGF2	insulin like growth factor 2
723961	8.69e-03	1.87e-04	0.617	-3.73627	-2.30634	69.16	INS-IGF2	INS-IGF2 readthrough
27338	8.69e-03	1.86e-04	0.506	3.73693	1.89236	14.46	UBE2S	ubiquitin conjugating enzyme E2 S
26610	8.70e-03	1.88e-04	0.229	-3.73496	-0.854555	99.6	ELP4	elongator acetyltransferase complex subunit 4
710	8.78e-03	1.90e-04	0.454	-3.73176	-1.69249	113.38	SERPING1	serpin family G member 1
1832	8.84e-03	1.93e-04	1.002	-3.72866	-3.73708	122.86	DSP	desmoplakin
2705	8.84e-03	1.93e-04	0.669	3.72845	2.49532	53.14	GJB1	gap junction protein beta 1
9069	8.91e-03	1.95e-04	0.27	-3.72478	-1.0063	66.35	CLDN12	claudin 12
29902	8.91e-03	1.96e-04	0.292	3.72474	1.08803	174.71	FAM216A	family with sequence similarity 216 member A
1345	8.95e-03	1.97e-04	0.246	3.72271	0.914211	1189.94	COX6C	cytochrome c oxidase subunit 6C
6280	9.02e-03	1.99e-04	1.55	-3.71983	-5.76412	62.97	S100A9	S100 calcium binding protein A9
10410	9.10e-03	2.02e-04	0.392	-3.71674	-1.45821	302.08	IFITM3	interferon induced transmembrane protein 3
534	9.13e-03	2.03e-04	0.352	3.71513	1.30838	893.66	ATP6V1G2	ATPase H+ transporting V1 subunit G2
1958	9.13e-03	2.05e-04	0.375	3.7126	1.39176	141.27	EGR1	early growth response 1
5532	9.13e-03	2.05e-04	0.198	3.71248	0.735825	504.7	PPP3CB	protein phosphatase 3 catalytic subunit beta
280636	9.13e-03	2.04e-04	0.324	3.71346	1.20304	122.32	SELENOH	selenoprotein H
51299	9.17e-03	2.07e-04	0.325	3.71051	1.20417	319.99	NRN1	neuritin 1
101060226	9.26e-03	2.10e-04	0.328	-3.7072	-1.21548	186.56	NBPF19	NBPF member 19
102724687	9.31e-03	2.14e-04	0.324	-3.70191	-1.20115	34.93	LOC102724687	uncharacterized LOC102724687
107984425	9.31e-03	2.12e-04	0.485	-3.70388	-1.79647	37.83	LOC107984425	uncharacterized LOC107984425
9377	9.31e-03	2.13e-04	0.284	3.70283	1.05209	285.26	COX5A	cytochrome c oxidase subunit 5A
359845	9.31e-03	2.12e-04	0.47	-3.70472	-1.74209	40.05	RFLNB	refilin B
1114	9.31e-03	2.14e-04	0.329	3.70189	1.21849	202.95	CHGB	chromogranin B
162	9.37e-03	2.16e-04	0.169	3.69927	0.625025	362.49	AP1B1	adaptor related protein complex 1 subunit beta 1
80210	9.49e-03	2.20e-04	0.29	-3.69469	-1.07069	74.06	ARMC9	armadillo repeat containing 9
6657	9.49e-03	2.20e-04	0.241	-3.6945	-0.892123	782.83	SOX2	SRY-box transcription factor 2
51776	9.52e-03	2.25e-04	0.325	-3.68882	-1.19834	115.83	MAP3K20	mitogen-activated protein kinase kinase kinase 20
3488	9.52e-03	2.26e-04	0.368	-3.68819	-1.35744	527.16	IGFBP5	insulin like growth factor binding protein 5
22836	9.52e-03	2.23e-04	0.299	-3.69189	-1.10481	897.31	RHOBTB3	Rho related BTB domain containing 3
2805	9.52e-03	2.26e-04	0.361	3.68808	1.33165	456.97	GOT1	glutamic-oxaloacetic transaminase 1
81624	9.52e-03	2.26e-04	0.483	-3.68836	-1.78287	18.34	DIAPH3	diaphanous related formin 3
302	9.52e-03	2.23e-04	0.559	-3.69123	-2.06363	35.55	ANXA2	annexin A2
4499	9.52e-03	2.26e-04	0.374	-3.68785	-1.37806	46.98	MT1M	metallothionein 1M
105377663	9.55e-03	2.29e-04	0.455	-3.68519	-1.67681	32.34	LOC105377663	uncharacterized LOC105377663
154215	9.55e-03	2.28e-04	0.384	3.68614	1.41435	97.71	NKAIN2	sodium/potassium transporting ATPase interacting 2
331	9.55e-03	2.29e-04	0.158	-3.68467	-0.583197	577.71	XIAP	X-linked inhibitor of apoptosis
5251	9.75e-03	2.35e-04	0.423	-3.67859	-1.55671	27.45	PHEX	phosphate regulating endopeptidase X-linked
604	9.78e-03	2.36e-04	0.385	-3.67704	-1.41397	349.1	BCL6	BCL6 transcription repressor
2532	9.81e-03	2.37e-04	0.585	-3.67538	-2.15052	28.41	ACKR1	atypical chemokine receptor 1 (Duffy blood group)
1325	9.84e-03	2.39e-04	0.567	3.67396	2.08146	15.38	CORT	cortistatin
23787	9.90e-03	2.41e-04	0.269	3.67148	0.988032	1054.33	MTCH1	mitochondrial carrier 1
57142	9.95e-03	2.43e-04	0.246	3.6696	0.903201	4560.95	RTN4	reticulon 4
51075	1.00e-02	2.45e-04	0.24	3.66723	0.878945	128.61	TMX2	thioredoxin related transmembrane protein 2
107984210	1.01e-02	2.47e-04	0.454	-3.66514	-1.66443	24.44	LOC107984210	uncharacterized LOC107984210
25915	1.01e-02	2.51e-04	0.363	3.66075	1.32956	55.25	NDUFAF3	NADH:ubiquinone oxidoreductase complex assembly factor 3
10938	1.01e-02	2.51e-04	0.273	-3.66074	-0.998875	78.44	EHD1	EH domain containing 1
79612	1.01e-02	2.50e-04	0.316	-3.66257	-1.15874	84.05	NAA16	N-alpha-acetyltransferase 16, NatA auxiliary subunit
9500	1.01e-02	2.52e-04	0.27	3.66065	0.988546	272.07	MAGED1	MAGE family member D1
6854	1.01e-02	2.56e-04	0.395	3.65608	1.44406	611.59	SYN2	synapsin II
2119	1.01e-02	2.55e-04	0.302	3.65682	1.10428	138.09	ETV5	ETS variant transcription factor 5
374354	1.01e-02	2.53e-04	0.229	-3.65878	-0.837248	161.69	NHLRC2	NHL repeat containing 2
65009	1.01e-02	2.55e-04	0.304	3.6568	1.11317	2225.22	NDRG4	NDRG family member 4
10857	1.01e-02	2.55e-04	0.266	3.65669	0.97173	438.62	PGRMC1	progesterone receptor membrane component 1
4809	1.02e-02	2.58e-04	0.283	3.65457	1.03347	240.21	SNU13	small nuclear ribonucleoprotein 13
7545	1.03e-02	2.61e-04	0.432	-3.65155	-1.57686	194.59	ZIC1	Zic family member 1
6934	1.03e-02	2.64e-04	0.211	-3.64862	-0.771204	242.84	TCF7L2	transcription factor 7 like 2
4601	1.05e-02	2.68e-04	0.227	-3.64481	-0.825738	468.16	MXI1	MAX interactor 1, dimerization protein
3554	1.05e-02	2.70e-04	0.676	-3.64237	-2.46371	17.55	IL1R1	interleukin 1 receptor type 1
1347	1.05e-02	2.69e-04	0.267	3.64303	0.971434	368.31	COX7A2	cytochrome c oxidase subunit 7A2
1734	1.05e-02	2.71e-04	0.46	3.64171	1.67611	295.19	DIO2	iodothyronine deiodinase 2
23671	1.05e-02	2.73e-04	0.29	3.63935	1.0572	237.49	TMEFF2	transmembrane protein with EGF like and two follistatin like domains 2
196527	1.05e-02	2.73e-04	0.498	-3.63976	-1.81092	57.26	ANO6	anoctamin 6
100130894	1.05e-02	2.73e-04	0.626	-3.63977	-2.27737	20.38	VAC14-AS1	VAC14 antisense RNA 1
800	1.05e-02	2.75e-04	0.316	-3.63817	-1.1502	533.2	CALD1	caldesmon 1
23558	1.06e-02	2.77e-04	0.273	3.63597	0.993716	240.09	WBP2	WW domain binding protein 2
10628	1.06e-02	2.78e-04	0.708	-3.63523	-2.57501	1401.06	TXNIP	thioredoxin interacting protein
346653	1.07e-02	2.82e-04	0.339	-3.6312	-1.23237	49.13	GARIN1A	golgi associated RAB2 interactor 1A
4026	1.08e-02	2.86e-04	0.383	-3.62769	-1.38826	150.36	LPP	LIM domain containing preferred translocation partner in lipoma
6507	1.09e-02	2.90e-04	0.248	-3.62437	-0.899875	580.29	SLC1A3	solute carrier family 1 member 3
7097	1.10e-02	2.92e-04	0.461	-3.62201	-1.67034	36.59	TLR2	toll like receptor 2
3709	1.10e-02	2.93e-04	0.221	-3.62118	-0.799587	500.36	ITPR2	inositol 1,4,5-trisphosphate receptor type 2
23022	1.10e-02	2.97e-04	0.293	-3.61831	-1.0603	208.13	PALLD	palladin, cytoskeletal associated protein
143162	1.10e-02	2.98e-04	0.632	3.61712	2.2854	24.95	FRMPD2	FERM and PDZ domain containing 2
5213	1.10e-02	2.96e-04	0.264	3.61921	0.954809	108.97	PFKM	phosphofructokinase, muscle
694	1.10e-02	2.98e-04	0.296	-3.61718	-1.0714	1133.5	BTG1	BTG anti-proliferation factor 1
51382	1.10e-02	2.97e-04	0.279	3.6181	1.01083	294.75	ATP6V1D	ATPase H+ transporting V1 subunit D
768211	1.11e-02	3.00e-04	0.391	-3.61489	-1.41497	53.41	RELL1	RELT like 1
107986992	1.11e-02	3.01e-04	0.454	-3.61416	-1.63969	21.71	LOC107986992	uncharacterized LOC107986992
399665	1.11e-02	3.00e-04	0.219	3.6154	0.792759	544.29	EEIG1	estrogen-induced osteoclastogenesis regulator 1
11261	1.11e-02	3.02e-04	0.219	3.61346	0.790887	299.04	CHP1	calcineurin like EF-hand protein 1
440574	1.11e-02	3.09e-04	0.232	3.60742	0.835746	136.1	MICOS10	mitochondrial contact site and cristae organizing system subunit 10
6307	1.11e-02	3.10e-04	0.357	3.60681	1.28918	123.79	MSMO1	methylsterol monooxygenase 1
9037	1.11e-02	3.04e-04	0.277	3.61155	0.998838	153.36	SEMA5A	semaphorin 5A
7164	1.11e-02	3.07e-04	0.338	-3.60923	-1.21894	151.37	TPD52L1	TPD52 like 1
4217	1.11e-02	3.06e-04	0.211	-3.60999	-0.762361	268.1	MAP3K5	mitogen-activated protein kinase kinase kinase 5
5080	1.11e-02	3.10e-04	0.264	-3.60672	-0.951309	82.08	PAX6	paired box 6
5927	1.11e-02	3.07e-04	0.197	-3.60957	-0.711805	415.18	KDM5A	lysine demethylase 5A
4495	1.11e-02	3.06e-04	0.431	-3.61045	-1.55722	217.77	MT1G	metallothionein 1G
441531	1.11e-02	3.08e-04	0.479	3.60821	1.72753	31.41	PGAM4	phosphoglycerate mutase family member 4
79875	1.11e-02	3.11e-04	0.462	-3.6057	-1.66711	47.43	THSD4	thrombospondin type 1 domain containing 4
533	1.12e-02	3.14e-04	0.376	3.60344	1.35333	194.84	ATP6V0B	ATPase H+ transporting V0 subunit b
27089	1.12e-02	3.16e-04	0.283	3.60159	1.01992	500.34	UQCRQ	ubiquinol-cytochrome c reductase complex III subunit VII
105374898	1.12e-02	3.15e-04	0.33	3.60226	1.18762	320.12	LOC105374898	uncharacterized LOC105374898
5937	1.12e-02	3.18e-04	0.233	-3.59982	-0.839095	158.23	RBMS1	RNA binding motif single stranded interacting protein 1
4674	1.12e-02	3.18e-04	0.31	3.60042	1.11445	497.5	NAP1L2	nucleosome assembly protein 1 like 2
10947	1.17e-02	3.32e-04	0.222	3.5888	0.796997	379.44	AP3M2	adaptor related protein complex 3 subunit mu 2
192670	1.17e-02	3.34e-04	0.207	-3.58753	-0.741202	107.56	AGO4	argonaute RISC component 4
5872	1.21e-02	3.47e-04	0.363	-3.57769	-1.29916	66	RAB13	RAB13, member RAS oncogene family
51728	1.21e-02	3.47e-04	0.503	3.57725	1.80068	26.82	POLR3K	RNA polymerase III subunit K
2035	1.23e-02	3.54e-04	0.324	-3.57224	-1.15717	76.88	EPB41	erythrocyte membrane protein band 4.1
79969	1.23e-02	3.53e-04	0.308	3.57274	1.10206	40.38	ATAT1	alpha tubulin acetyltransferase 1
101410538	1.24e-02	3.59e-04	0.335	3.56816	1.19357	39.77	MMP24OS	MMP24 opposite strand
100132406	1.25e-02	3.63e-04	0.314	-3.5657	-1.12039	89.9	NBPF10	NBPF member 10
105374181	1.25e-02	3.63e-04	0.55	-3.56555	-1.96031	42.37	LOC105374181	uncharacterized LOC105374181
151188	1.25e-02	3.65e-04	0.599	-3.56388	-2.13405	18.44	ARL6IP6	ADP ribosylation factor like GTPase 6 interacting protein 6
9262	1.27e-02	3.72e-04	0.393	-3.55921	-1.39752	40.61	STK17B	serine/threonine kinase 17b
1012	1.29e-02	3.78e-04	0.348	3.55487	1.23813	159.6	CDH13	cadherin 13
6182	1.31e-02	3.87e-04	0.719	3.54885	2.55004	12.74	MRPL12	mitochondrial ribosomal protein L12
23467	1.31e-02	3.87e-04	0.355	3.54881	1.26063	1904.41	NPTXR	neuronal pentraxin receptor
64077	1.32e-02	3.89e-04	0.313	3.5475	1.10987	43.63	LHPP	phospholysine phosphohistidine inorganic pyrophosphate phosphatase
112268166	1.33e-02	3.93e-04	0.259	-3.54476	-0.917663	57.77	LOC112268166
5179	1.34e-02	3.99e-04	0.733	3.54107	2.59669	19.6	PENK	proenkephalin
8202	1.34e-02	3.98e-04	0.258	-3.54145	-0.912032	67.18	NCOA3	nuclear receptor coactivator 3
1634	1.35e-02	4.03e-04	0.48	-3.53789	-1.69842	126.34	DCN	decorin
3399	1.36e-02	4.07e-04	0.48	-3.53547	-1.69719	197.8	ID3	inhibitor of DNA binding 3
65990	1.36e-02	4.09e-04	0.284	3.53447	1.00459	64.17	ANTKMT	adenine nucleotide translocase lysine methyltransferase
2018	1.36e-02	4.10e-04	0.337	-3.53354	-1.19111	128.52	EMX2	empty spiracles homeobox 2
105375634	1.37e-02	4.13e-04	0.354	-3.53195	-1.24928	167.38	LOC105375634	uncharacterized LOC105375634
522	1.37e-02	4.14e-04	0.246	3.53101	0.869524	327.01	ATP5PF	ATP synthase peripheral stalk subunit F6
119504	1.37e-02	4.15e-04	0.207	-3.53023	-0.731354	110.08	ANAPC16	anaphase promoting complex subunit 16
4714	1.38e-02	4.18e-04	0.249	3.52829	0.876861	656.12	NDUFB8	NADH:ubiquinone oxidoreductase subunit B8
7145	1.38e-02	4.23e-04	0.301	-3.52541	-1.06121	129.58	TNS1	tensin 1
401097	1.38e-02	4.23e-04	0.424	3.52532	1.49589	30.44	C3orf80	chromosome 3 open reading frame 80
51807	1.38e-02	4.23e-04	0.446	3.52505	1.57174	67.24	TUBA8	tubulin alpha 8
39	1.41e-02	4.32e-04	0.241	3.51979	0.847102	141.56	ACAT2	acetyl-CoA acetyltransferase 2
84246	1.42e-02	4.35e-04	0.27	3.51762	0.950736	161.46	MED10	mediator complex subunit 10
5631	1.42e-02	4.39e-04	0.334	3.51558	1.17277	108.7	PRPS1	phosphoribosyl pyrophosphate synthetase 1
10669	1.43e-02	4.40e-04	0.573	3.51456	2.01547	24.1	CGREF1	cell growth regulator with EF-hand domain 1
2913	1.43e-02	4.47e-04	0.317	3.51071	1.11225	344.87	GRM3	glutamate metabotropic receptor 3
887	1.43e-02	4.45e-04	0.36	3.51177	1.263	45.39	CCKBR	cholecystokinin B receptor
7846	1.43e-02	4.47e-04	0.358	3.51081	1.25736	1815.13	TUBA1A	tubulin alpha 1a
9643	1.43e-02	4.47e-04	0.218	3.51063	0.766755	854.06	MORF4L2	mortality factor 4 like 2
83445	1.45e-02	4.52e-04	0.559	3.50758	1.96162	20.46	GSG1	germ cell associated 1
4675	1.47e-02	4.61e-04	0.267	3.50251	0.934191	684.21	NAP1L3	nucleosome assembly protein 1 like 3
27031	1.49e-02	4.68e-04	0.316	-3.49833	-1.10606	58.83	NPHP3	nephrocystin 3
5021	1.49e-02	4.70e-04	0.581	-3.49724	-2.0334	32.91	OXTR	oxytocin receptor
100288615	1.49e-02	4.72e-04	0.341	-3.49626	-1.19335	42.06	WHAMMP1	WHAMM pseudogene 1
6920	1.50e-02	4.75e-04	0.636	-3.49461	-2.22219	12.54	TCEA3	transcription elongation factor A3
51326	1.50e-02	4.74e-04	0.321	-3.49516	-1.12192	87.02	ARL17A	ADP ribosylation factor like GTPase 17A
124602	1.50e-02	4.75e-04	0.84	-3.49432	-2.93465	29.72	KIF19	kinesin family member 19
55435	1.51e-02	4.80e-04	0.267	3.49177	0.933896	207.42	AP1AR	adaptor related protein complex 1 associated regulatory protein
7043	1.51e-02	4.83e-04	0.46	-3.48991	-1.60466	67.01	TGFB3	transforming growth factor beta 3
55176	1.52e-02	4.87e-04	0.306	3.48783	1.06767	47.76	SEC61A2	SEC61 translocon subunit alpha 2
619383	1.52e-02	4.87e-04	0.215	-3.48756	-0.751313	287.31	SCARNA9	small Cajal body-specific RNA 9
9716	1.53e-02	4.94e-04	0.203	-3.48414	-0.706404	430.39	AQR	aquarius intron-binding spliceosomal factor
27069	1.55e-02	4.99e-04	0.275	3.48141	0.958834	622.29	GHITM	growth hormone inducible transmembrane protein
23531	1.55e-02	5.00e-04	0.28	3.48056	0.975126	132.8	MMD	monocyte to macrophage differentiation associated
101929544	1.56e-02	5.05e-04	0.626	3.47824	2.17704	18.35	LINC02217	long intergenic non-protein coding RNA 2217
125061	1.56e-02	5.08e-04	0.414	3.47642	1.43961	46.77	AFMID	arylformamidase
25959	1.56e-02	5.08e-04	0.475	-3.47641	-1.65033	43.54	KANK2	KN motif and ankyrin repeat domains 2
2122	1.58e-02	5.17e-04	0.554	-3.47168	-1.92298	29.72	MECOM	MDS1 and EVI1 complex locus
125113	1.58e-02	5.17e-04	0.227	3.47185	0.788177	266.28	KRT222	keratin 222
27094	1.59e-02	5.20e-04	0.456	-3.47039	-1.58115	30.08	KCNMB3	potassium calcium-activated channel subfamily M regulatory beta subunit 3
51566	1.59e-02	5.21e-04	0.151	3.46983	0.523744	914.96	ARMCX3	armadillo repeat containing X-linked 3
89792	1.59e-02	5.25e-04	0.638	3.46785	2.21092	12.24	GAL3ST3	galactose-3-O-sulfotransferase 3
107985467	1.60e-02	5.35e-04	0.432	-3.46235	-1.49603	32.77	LOC107985467	uncharacterized LOC107985467
266812	1.60e-02	5.32e-04	0.408	3.46427	1.41343	207.33	NAP1L5	nucleosome assembly protein 1 like 5
10863	1.60e-02	5.35e-04	0.375	-3.46266	-1.29865	35.94	ADAM28	ADAM metallopeptidase domain 28
10205	1.60e-02	5.35e-04	0.762	-3.46234	-2.63876	41.61	MPZL2	myelin protein zero like 2
80344	1.60e-02	5.34e-04	0.33	3.46286	1.14248	262.28	DCAF11	DDB1 and CUL4 associated factor 11
9667	1.60e-02	5.34e-04	0.287	-3.46292	-0.993569	396.53	SAFB2	scaffold attachment factor B2
80315	1.61e-02	5.40e-04	0.212	-3.46021	-0.732704	544.48	CPEB4	cytoplasmic polyadenylation element binding protein 4
2115	1.62e-02	5.44e-04	0.334	3.45786	1.15588	133.37	ETV1	ETS variant transcription factor 1
2937	1.65e-02	5.55e-04	0.371	3.45254	1.28141	47.55	GSS	glutathione synthetase
10907	1.66e-02	5.60e-04	0.359	3.4505	1.23871	189.58	TXNL4A	thioredoxin like 4A
11213	1.70e-02	5.75e-04	0.534	-3.44333	-1.83777	25.35	IRAK3	interleukin 1 receptor associated kinase 3
340529	1.71e-02	5.79e-04	0.504	3.44146	1.73526	32.34	PABPC1L2A	poly(A) binding protein cytoplasmic 1 like 2A
767557	1.72e-02	5.85e-04	0.496	3.4384	1.70428	266.82	SYS1-DBNDD2	SYS1-DBNDD2 readthrough (NMD candidate)
55861	1.72e-02	5.85e-04	0.496	3.4384	1.70428	266.82	DBNDD2	dysbindin domain containing 2
7743	1.74e-02	5.92e-04	0.242	-3.4352	-0.832183	242.75	ZNF189	zinc finger protein 189
27143	1.74e-02	5.95e-04	0.492	-3.43368	-1.68826	21.83	PALD1	phosphatase domain containing paladin 1
5094	1.74e-02	5.96e-04	0.189	-3.43356	-0.647743	365.99	PCBP2	poly(rC) binding protein 2
2664	1.74e-02	5.93e-04	0.261	3.43466	0.896266	181.31	GDI1	GDP dissociation inhibitor 1
10540	1.75e-02	6.01e-04	0.229	3.43109	0.785125	350	DCTN2	dynactin subunit 2
101927268	1.76e-02	6.08e-04	0.503	-3.42813	-1.72389	25.83	LOC101927268	uncharacterized LOC101927268
1837	1.76e-02	6.08e-04	0.321	-3.4282	-1.10001	1562.33	DTNA	dystrobrevin alpha
5515	1.77e-02	6.11e-04	0.253	3.4266	0.866606	499.5	PPP2CA	protein phosphatase 2 catalytic subunit alpha
54331	1.78e-02	6.17e-04	0.329	3.42386	1.12495	296.68	GNG2	G protein subunit gamma 2
6427	1.78e-02	6.17e-04	0.202	3.4242	0.690983	252.31	SRSF2	serine and arginine rich splicing factor 2
7776	1.79e-02	6.21e-04	0.232	-3.4221	-0.794311	88.34	ZNF236	zinc finger protein 236
114907	1.79e-02	6.25e-04	0.202	-3.42047	-0.692511	305.93	FBXO32	F-box protein 32
79670	1.79e-02	6.25e-04	0.252	-3.42053	-0.861529	289.11	TUT7	terminal uridylyl transferase 7
805	1.80e-02	6.29e-04	0.206	3.41883	0.705617	3494.08	CALM2	calmodulin 2
253738	1.80e-02	6.32e-04	0.437	-3.41739	-1.49288	24.87	EBF3	EBF transcription factor 3
134728	1.82e-02	6.40e-04	0.387	-3.41421	-1.3213	35.2	IRAK1BP1	interleukin 1 receptor associated kinase 1 binding protein 1
54205	1.82e-02	6.42e-04	0.266	3.41339	0.907471	364.7	CYCS	cytochrome c, somatic
463	1.83e-02	6.46e-04	0.284	-3.41162	-0.967606	230.67	ZFHX3	zinc finger homeobox 3
10962	1.85e-02	6.54e-04	0.353	3.40814	1.2021	797.16	MLLT11	MLLT11 transcription factor 7 cofactor
169792	1.85e-02	6.55e-04	0.401	-3.40773	-1.3659	50.76	GLIS3	GLIS family zinc finger 3
338758	1.85e-02	6.59e-04	0.281	3.4062	0.95658	58.3	ATP2B1-AS1	ATP2B1 antisense RNA 1
25814	1.85e-02	6.60e-04	0.271	3.4058	0.924602	433.2	ATXN10	ataxin 10
64147	1.87e-02	6.69e-04	0.371	3.40189	1.26288	48.41	KIF9	kinesin family member 9
3133	1.87e-02	6.69e-04	0.306	-3.40183	-1.04121	217.27	HLA-E	major histocompatibility complex, class I, E
100507103	1.88e-02	6.74e-04	0.477	-3.39992	-1.62138	36.82	LINC02937	long intergenic non-protein coding RNA 2937
101927069	1.91e-02	6.85e-04	0.386	-3.39546	-1.31055	25.97	LOC101927069	uncharacterized LOC101927069
2170	1.91e-02	6.95e-04	0.299	3.39157	1.01577	63.48	FABP3	fatty acid binding protein 3
647070	1.91e-02	6.93e-04	0.466	-3.39235	-1.57948	49.61	DHX9-AS1	DHX9 antisense RNA 1
23593	1.91e-02	6.92e-04	0.271	-3.39257	-0.920893	85.6	HEBP2	heme binding protein 2
4715	1.91e-02	6.90e-04	0.263	3.39334	0.891409	641.37	NDUFB9	NADH:ubiquinone oxidoreductase subunit B9
3422	1.91e-02	6.91e-04	0.302	3.39295	1.0248	164.93	IDI1	isopentenyl-diphosphate delta isomerase 1
6609	1.91e-02	6.95e-04	0.395	3.39168	1.33945	61.86	SMPD1	sphingomyelin phosphodiesterase 1
394	1.92e-02	7.00e-04	0.18	-3.38944	-0.611689	1446.59	ARHGAP5	Rho GTPase activating protein 5
6853	1.92e-02	7.00e-04	0.275	3.38949	0.932197	169.74	SYN1	synapsin I
26225	1.94e-02	7.11e-04	0.225	-3.38521	-0.76106	597.67	ARL5A	ADP ribosylation factor like GTPase 5A
6670	1.94e-02	7.12e-04	0.342	-3.38488	-1.15859	52.63	SP3	Sp3 transcription factor
5909	1.95e-02	7.19e-04	0.281	3.38237	0.949806	66.3	RAP1GAP	RAP1 GTPase activating protein
57688	1.95e-02	7.17e-04	0.22	-3.38286	-0.744878	193.37	ZSWIM6	zinc finger SWIM-type containing 6
2534	1.95e-02	7.18e-04	0.288	-3.3828	-0.975606	355.72	FYN	FYN proto-oncogene, Src family tyrosine kinase
4745	1.96e-02	7.26e-04	0.334	3.37971	1.12939	58.02	NELL1	neural EGFL like 1
51564	1.96e-02	7.27e-04	0.33	-3.37917	-1.11622	173.2	HDAC7	histone deacetylase 7
4905	1.97e-02	7.31e-04	0.349	3.37754	1.1786	924.28	NSF	N-ethylmaleimide sensitive factor, vesicle fusing ATPase
29766	1.98e-02	7.37e-04	0.319	-3.3756	-1.07524	106.2	TMOD3	tropomodulin 3
105373284	1.98e-02	7.39e-04	0.53	-3.3748	-1.78856	13.78	LOC105373284	uncharacterized LOC105373284
80725	1.99e-02	7.43e-04	0.272	3.37336	0.915919	144.26	SRCIN1	SRC kinase signaling inhibitor 1
55268	2.02e-02	7.54e-04	0.356	-3.369	-1.20006	55.96	ECHDC2	enoyl-CoA hydratase domain containing 2
56833	2.03e-02	7.62e-04	0.355	3.36638	1.19585	42.35	SLAMF8	SLAM family member 8
1794	2.03e-02	7.62e-04	0.527	-3.36633	-1.77361	21.25	DOCK2	dedicator of cytokinesis 2
40	2.03e-02	7.64e-04	0.41	3.36537	1.38039	74.48	ASIC2	acid sensing ion channel subunit 2
26471	2.05e-02	7.72e-04	0.479	-3.36267	-1.6111	36.57	NUPR1	nuclear protein 1, transcriptional regulator
4921	2.06e-02	7.83e-04	0.355	-3.35872	-1.19237	162.61	DDR2	discoidin domain receptor tyrosine kinase 2
25977	2.06e-02	7.80e-04	0.324	3.35986	1.08989	115.13	NECAP1	NECAP endocytosis associated 1
7187	2.06e-02	7.83e-04	0.256	3.35864	0.860631	166.22	TRAF3	TNF receptor associated factor 3
6103	2.06e-02	7.83e-04	0.416	-3.35867	-1.39609	41.31	RPGR	retinitis pigmentosa GTPase regulator
100505702	2.07e-02	7.90e-04	0.526	-3.35613	-1.76482	283.45	LINC01094	long intergenic non-protein coding RNA 1094
81844	2.07e-02	7.88e-04	0.324	-3.35709	-1.08889	101.91	TRIM56	tripartite motif containing 56
64581	2.07e-02	7.89e-04	0.741	-3.35648	-2.48879	15.77	CLEC7A	C-type lectin domain containing 7A
153222	2.08e-02	7.99e-04	0.178	-3.35314	-0.598251	799.19	CREBRF	CREB3 regulatory factor
3400	2.08e-02	7.96e-04	0.407	-3.35403	-1.36406	244.14	ID4	inhibitor of DNA binding 4
26136	2.08e-02	7.98e-04	0.573	-3.35342	-1.92256	19.01	TES	testin LIM domain protein
6744	2.08e-02	8.01e-04	0.233	-3.3524	-0.781532	172.6	ITPRID2	ITPR interacting domain containing 2
8875	2.11e-02	8.16e-04	0.931	-3.34717	-3.11667	22	VNN2	vanin 2
126328	2.11e-02	8.17e-04	0.217	3.34695	0.72489	173.3	NDUFA11	NADH:ubiquinone oxidoreductase subunit A11
284615	2.11e-02	8.24e-04	0.355	3.34453	1.18888	56.28	ANKRD34A	ankyrin repeat domain 34A
55728	2.11e-02	8.24e-04	0.306	-3.34459	-1.0231	76.6	N4BP2	NEDD4 binding protein 2
3672	2.11e-02	8.21e-04	0.439	-3.34565	-1.46909	57.07	ITGA1	integrin subunit alpha 1
9931	2.11e-02	8.23e-04	0.169	-3.34498	-0.564356	351.46	HELZ	helicase with zinc finger
4724	2.11e-02	8.26e-04	0.369	3.34394	1.23309	119.45	NDUFS4	NADH:ubiquinone oxidoreductase subunit S4
63901	2.13e-02	8.35e-04	0.378	-3.34097	-1.26284	37.52	FAM111A	FAM111 trypsin like peptidase A
92154	2.13e-02	8.35e-04	0.297	-3.34082	-0.993871	206.58	MTSS2	MTSS I-BAR domain containing 2
8850	2.13e-02	8.38e-04	0.307	-3.3399	-1.02508	100.23	KAT2B	lysine acetyltransferase 2B
4969	2.13e-02	8.39e-04	1.142	-3.33969	-3.81542	84.35	OGN	osteoglycin
25907	2.17e-02	8.61e-04	0.4	3.33224	1.33386	229.41	TMEM158	transmembrane protein 158
4191	2.17e-02	8.61e-04	0.373	3.33242	1.24421	118.21	MDH2	malate dehydrogenase 2
730098	2.17e-02	8.58e-04	0.553	3.33332	1.84468	22.82	LOC730098	uncharacterized LOC730098
408	2.17e-02	8.63e-04	0.193	3.33177	0.644014	305.15	ARRB1	arrestin beta 1
400073	2.17e-02	8.57e-04	0.292	3.33368	0.975017	87.11	C12orf76	chromosome 12 open reading frame 76
23131	2.17e-02	8.56e-04	0.242	-3.33404	-0.805263	680.39	GPATCH8	G-patch domain containing 8
3059	2.20e-02	8.77e-04	0.636	-3.32738	-2.11502	29.22	HCLS1	hematopoietic cell-specific Lyn substrate 1
2823	2.20e-02	8.79e-04	0.171	3.3266	0.569933	3334.19	GPM6A	glycoprotein M6A
23584	2.20e-02	8.79e-04	0.887	-3.32651	-2.95017	12.06	VSIG2	V-set and immunoglobulin domain containing 2
5689	2.20e-02	8.84e-04	0.255	3.32517	0.847915	180.71	PSMB1	proteasome 20S subunit beta 1
107986368	2.21e-02	8.87e-04	0.559	-3.32396	-1.85713	24.5	LOC107986368	uncharacterized LOC107986368
56475	2.23e-02	9.01e-04	0.674	3.31975	2.23867	23.52	RPRM	reprimo, TP53 dependent G2 arrest mediator homolog
105378404	2.23e-02	9.02e-04	0.422	-3.31958	-1.40234	54.4	LOC105378404	uncharacterized LOC105378404
9884	2.23e-02	9.00e-04	0.342	-3.32007	-1.13518	37.34	LRRC37A	leucine rich repeat containing 37A
64769	2.24e-02	9.12e-04	0.241	3.31632	0.799444	306.6	MEAF6	MYST/Esa1 associated factor 6
4487	2.24e-02	9.11e-04	0.671	-3.31661	-2.22666	53.56	MSX1	msh homeobox 1
57205	2.24e-02	9.13e-04	0.429	-3.31591	-1.42273	42.36	ATP10D	ATPase phospholipid transporting 10D (putative)
3251	2.24e-02	9.09e-04	0.351	3.31718	1.16339	124.74	HPRT1	hypoxanthine phosphoribosyltransferase 1
219578	2.27e-02	9.25e-04	0.68	3.3125	2.25111	14.33	ZNF804B	zinc finger protein 804B
6446	2.27e-02	9.27e-04	0.494	-3.31167	-1.63663	164.14	SGK1	serum/glucocorticoid regulated kinase 1
160851	2.27e-02	9.28e-04	0.248	3.31142	0.822408	214.58	DGKH	diacylglycerol kinase eta
58477	2.27e-02	9.32e-04	0.264	3.31034	0.873588	237	SRPRB	SRP receptor subunit beta
7046	2.27e-02	9.34e-04	0.363	-3.30973	-1.20015	44.17	TGFBR1	transforming growth factor beta receptor 1
5600	2.27e-02	9.33e-04	0.303	3.31	1.00323	50.33	MAPK11	mitogen-activated protein kinase 11
10360	2.28e-02	9.40e-04	0.46	3.3078	1.52255	46.65	NPM3	nucleophosmin/nucleoplasmin 3
6774	2.30e-02	9.49e-04	0.204	-3.30532	-0.674994	166.63	STAT3	signal transducer and activator of transcription 3
8737	2.30e-02	9.54e-04	0.478	-3.30383	-1.57885	27.66	RIPK1	receptor interacting serine/threonine kinase 1
4811	2.33e-02	9.66e-04	0.763	-3.30036	-2.51703	31.42	NID1	nidogen 1
3312	2.34e-02	9.71e-04	0.33	3.29887	1.09007	1346.38	HSPA8	heat shock protein family A (Hsp70) member 8
400916	2.34e-02	9.75e-04	0.329	3.29754	1.08493	224.81	CHCHD10	coiled-coil-helix-coiled-coil-helix domain containing 10
196500	2.39e-02	9.97e-04	0.348	3.29144	1.1465	257.13	PIANP	PILR alpha associated neural protein
1762	2.41e-02	1.01e-03	0.366	3.28872	1.20293	62.68	DMWD	DM1 locus, WD repeat containing
8721	2.42e-02	1.01e-03	0.245	3.28636	0.804473	116.73	EDF1	endothelial differentiation related factor 1
8542	2.42e-02	1.01e-03	0.633	-3.28654	-2.07878	15.31	APOL1	apolipoprotein L1
9060	2.43e-02	1.02e-03	0.434	-3.28476	-1.42426	38.79	PAPSS2	3'-phosphoadenosine 5'-phosphosulfate synthase 2
7779	2.45e-02	1.04e-03	0.302	-3.28044	-0.990447	108.32	SLC30A1	solute carrier family 30 member 1
3795	2.45e-02	1.04e-03	0.592	3.28075	1.94069	18	KHK	ketohexokinase
10923	2.45e-02	1.04e-03	0.269	3.27981	0.881526	608.85	SUB1	SUB1 regulator of transcription
2138	2.45e-02	1.03e-03	0.525	-3.28106	-1.72195	30.62	EYA1	EYA transcriptional coactivator and phosphatase 1
6470	2.45e-02	1.04e-03	0.372	-3.28027	-1.21922	32.51	SHMT1	serine hydroxymethyltransferase 1
2002	2.45e-02	1.04e-03	0.358	-3.2793	-1.17475	59.62	ELK1	ETS transcription factor ELK1
121441	2.45e-02	1.04e-03	0.388	-3.27869	-1.2736	53.29	NEDD1	NEDD1 gamma-tubulin ring complex targeting factor
80145	2.46e-02	1.05e-03	0.214	3.27761	0.70033	279.46	THOC7	THO complex subunit 7
7227	2.46e-02	1.05e-03	0.222	-3.27682	-0.728912	461.49	TRPS1	transcriptional repressor GATA binding 1
4853	2.47e-02	1.05e-03	0.51	-3.27564	-1.67033	45.5	NOTCH2	notch receptor 2
5635	2.47e-02	1.06e-03	0.264	-3.2741	-0.865212	76.27	PRPSAP1	phosphoribosyl pyrophosphate synthetase associated protein 1
1122	2.48e-02	1.06e-03	0.251	3.27286	0.8227	74.98	CHML	CHM like Rab escort protein
107986123	2.48e-02	1.06e-03	0.54	3.27298	1.76892	20.14	LOC107986123
222950	2.52e-02	1.09e-03	0.36	3.26732	1.17573	32.2	NYAP1	neuronal tyrosine phosphorylated phosphoinositide-3-kinase adaptor 1
150771	2.54e-02	1.10e-03	0.488	-3.26386	-1.59332	16.79	ITPRIPL1	ITPRIP like 1
1842	2.54e-02	1.10e-03	0.707	-3.26381	-2.30873	19.43	ECM2	extracellular matrix protein 2
50511	2.54e-02	1.10e-03	0.3	-3.26386	-0.977924	78.94	SYCP3	synaptonemal complex protein 3
10274	2.56e-02	1.11e-03	0.241	-3.26083	-0.785404	141.08	STAG1	stromal antigen 1
84617	2.57e-02	1.12e-03	0.294	-3.2589	-0.957869	53.38	TUBB6	tubulin beta 6 class V
389084	2.59e-02	1.13e-03	0.305	3.25616	0.993161	47.42	SNORC	secondary ossification center associated regulator of chondrocyte maturation
220296	2.59e-02	1.13e-03	0.372	-3.25641	-1.21109	82.33	HEPACAM	hepatic and glial cell adhesion molecule
658	2.60e-02	1.14e-03	0.282	-3.25395	-0.91675	167.46	BMPR1B	bone morphogenetic protein receptor type 1B
10793	2.60e-02	1.14e-03	0.317	-3.25439	-1.03198	87.79	ZNF273	zinc finger protein 273
23527	2.61e-02	1.14e-03	0.194	-3.25296	-0.631086	167.11	ACAP2	ArfGAP with coiled-coil, ankyrin repeat and PH domains 2
79915	2.62e-02	1.15e-03	0.381	-3.25117	-1.23747	64.34	ATAD5	ATPase family AAA domain containing 5
100288142	2.62e-02	1.16e-03	0.332	-3.24849	-1.07896	104.93	NBPF20	NBPF member 20
10580	2.62e-02	1.16e-03	0.213	-3.24807	-0.69074	520.2	SORBS1	sorbin and SH3 domain containing 1
10313	2.62e-02	1.16e-03	0.235	3.24927	0.763122	1085.25	RTN3	reticulon 3
9143	2.62e-02	1.16e-03	0.394	3.24901	1.28146	276.69	SYNGR3	synaptogyrin 3
6904	2.62e-02	1.16e-03	0.268	-3.24954	-0.869337	100.75	TBCD	tubulin folding cofactor D
142940	2.63e-02	1.17e-03	0.323	3.2466	1.04747	244.77	TRUB1	TruB pseudouridine synthase family member 1
6093	2.63e-02	1.17e-03	0.259	-3.24651	-0.840887	516.83	ROCK1	Rho associated coiled-coil containing protein kinase 1
11167	2.63e-02	1.17e-03	0.39	-3.2455	-1.26634	199	FSTL1	follistatin like 1
256691	2.63e-02	1.17e-03	0.51	-3.24551	-1.65488	15.29	MAMDC2	MAM domain containing 2
5877	2.63e-02	1.18e-03	0.324	3.24459	1.05263	50.88	RABIF	RAB interacting factor
100526664	2.64e-02	1.18e-03	0.366	-3.243	-1.18652	44.26	LY75-CD302	LY75-CD302 readthrough
254263	2.64e-02	1.18e-03	0.422	3.24348	1.36819	83.02	CNIH2	cornichon family AMPA receptor auxiliary protein 2
55196	2.64e-02	1.19e-03	0.251	-3.24215	-0.813574	99.91	RESF1	retroelement silencing factor 1
79836	2.64e-02	1.18e-03	0.457	-3.2426	-1.48117	32.76	LONRF3	LON peptidase N-terminal domain and ring finger 3
10894	2.64e-02	1.19e-03	0.782	-3.2415	-2.53469	33.58	LYVE1	lymphatic vessel endothelial hyaluronan receptor 1
257415	2.65e-02	1.19e-03	0.19	-3.24015	-0.616334	308.57	FAM133B	family with sequence similarity 133 member B
112268432	2.66e-02	1.20e-03	0.245	-3.23794	-0.794551	108.32	LOC112268432	uncharacterized LOC112268432
107987258	2.66e-02	1.20e-03	0.395	-3.23822	-1.27883	31.87	LOC107987258
6942	2.69e-02	1.22e-03	0.265	-3.23387	-0.856507	127.02	TCF20	transcription factor 20
26986	2.70e-02	1.23e-03	0.245	-3.23187	-0.791581	780.83	PABPC1	poly(A) binding protein cytoplasmic 1
9253	2.70e-02	1.23e-03	0.313	3.23179	1.01212	58.63	NUMBL	NUMB like endocytic adaptor protein
1051	2.70e-02	1.23e-03	0.322	-3.23235	-1.03973	321.44	CEBPB	CCAAT enhancer binding protein beta
84707	2.70e-02	1.22e-03	0.295	3.23302	0.955293	777.22	BEX2	brain expressed X-linked 2
60559	2.72e-02	1.24e-03	0.236	3.22887	0.760774	290.89	SPCS3	signal peptidase complex subunit 3
221491	2.73e-02	1.25e-03	0.296	3.22728	0.955368	74.26	SMIM29	small integral membrane protein 29
537	2.73e-02	1.25e-03	0.254	3.227	0.82003	446.29	ATP6AP1	ATPase H+ transporting accessory protein 1
285671	2.75e-02	1.26e-03	0.235	-3.22464	-0.756741	138.29	RNF180	ring finger protein 180
7076	2.76e-02	1.27e-03	0.528	-3.22254	-1.70276	27.42	TIMP1	TIMP metallopeptidase inhibitor 1
375	2.77e-02	1.28e-03	0.251	3.2212	0.807807	761	ARF1	ADP ribosylation factor 1
3790	2.77e-02	1.28e-03	0.441	3.22082	1.42035	24.07	KCNS3	potassium voltage-gated channel modifier subfamily S member 3
9168	2.77e-02	1.28e-03	0.268	3.21981	0.861609	269.9	TMSB10	thymosin beta 10
55139	2.77e-02	1.29e-03	0.363	-3.21902	-1.17011	94.69	ANKZF1	ankyrin repeat and zinc finger peptidyl tRNA hydrolase 1
105375434	2.77e-02	1.28e-03	0.363	-3.22028	-1.17054	48.79	LOC105375434	uncharacterized LOC105375434
10204	2.77e-02	1.29e-03	0.223	3.2189	0.717471	126.53	NUTF2	nuclear transport factor 2
474170	2.77e-02	1.29e-03	0.334	-3.21805	-1.07368	46.14	LRRC37A2	leucine rich repeat containing 37 member A2
6014	2.77e-02	1.29e-03	0.331	3.21812	1.06473	55.61	RIT2	Ras like without CAAX 2
10194	2.77e-02	1.28e-03	0.301	-3.22121	-0.970206	162.17	TSHZ1	teashirt zinc finger homeobox 1
3029	2.77e-02	1.29e-03	0.345	3.21711	1.11124	126.58	HAGH	hydroxyacylglutathione hydrolase
10625	2.78e-02	1.30e-03	0.284	3.2155	0.914521	227.01	IVNS1ABP	influenza virus NS1A binding protein
8027	2.82e-02	1.33e-03	0.201	3.20996	0.646785	188.95	STAM	signal transducing adaptor molecule
84926	2.82e-02	1.33e-03	0.234	3.20943	0.750897	254.57	SPRYD3	SPRY domain containing 3
55075	2.82e-02	1.33e-03	0.365	-3.20984	-1.17279	162.71	UACA	uveal autoantigen with coiled-coil domains and ankyrin repeats
57674	2.82e-02	1.32e-03	0.311	-3.21076	-1.00002	230.4	RNF213	ring finger protein 213
10451	2.83e-02	1.34e-03	0.459	-3.20807	-1.47149	19.7	VAV3	vav guanine nucleotide exchange factor 3
81929	2.83e-02	1.34e-03	0.343	3.20793	1.10166	47.29	SEH1L	SEH1 like nucleoporin
9252	2.83e-02	1.34e-03	0.188	-3.20734	-0.603948	394.1	RPS6KA5	ribosomal protein S6 kinase A5
285016	2.85e-02	1.35e-03	0.531	3.20476	1.70222	28.28	ALKAL2	ALK and LTK ligand 2
100288974	2.85e-02	1.35e-03	0.662	-3.20519	-2.12062	17.87	BMS1P21	BMS1 pseudogene 21
5552	2.85e-02	1.36e-03	0.543	-3.2037	-1.73879	162.98	SRGN	serglycin
192669	2.87e-02	1.37e-03	0.232	-3.20159	-0.743147	289.7	AGO3	argonaute RISC catalytic component 3
51026	2.89e-02	1.38e-03	0.234	3.19867	0.749193	75.74	GOLT1B	golgi transport 1B
7597	2.92e-02	1.39e-03	0.243	-3.19575	-0.776396	71.56	ZBTB25	zinc finger and BTB domain containing 25
143872	2.94e-02	1.41e-03	0.429	-3.19241	-1.36938	53.84	ARHGAP42	Rho GTPase activating protein 42
124989	2.94e-02	1.41e-03	0.543	-3.19223	-1.73246	35.28	EFCAB13	EF-hand calcium binding domain 13
3572	2.96e-02	1.42e-03	0.303	-3.18983	-0.966636	530.14	IL6ST	interleukin 6 cytokine family signal transducer
27303	2.97e-02	1.43e-03	0.291	-3.18765	-0.927141	69.15	RBMS3	RNA binding motif single stranded interacting protein 3
26355	2.97e-02	1.43e-03	0.277	3.18779	0.883674	307.22	FAM162A	family with sequence similarity 162 member A
54805	2.97e-02	1.44e-03	0.233	-3.1875	-0.743283	105.94	CNNM2	cyclin and CBS domain divalent metal cation transport mediator 2
84952	2.97e-02	1.43e-03	0.31	-3.18859	-0.988797	128.33	CGNL1	cingulin like 1
66004	2.97e-02	1.44e-03	0.299	3.18673	0.951565	188.64	LYNX1	Ly6/neurotoxin 1
84937	2.98e-02	1.44e-03	0.276	3.18604	0.878175	75.32	ZNRF1	zinc and ring finger 1
7381	2.99e-02	1.45e-03	0.143	3.18457	0.455097	2430.43	UQCRB	ubiquinol-cytochrome c reductase binding protein
22979	2.99e-02	1.45e-03	0.279	3.18404	0.888984	380.38	EFR3B	EFR3 homolog B
84888	3.01e-02	1.47e-03	0.219	-3.18147	-0.698239	145.64	SPPL2A	signal peptide peptidase like 2A
6039	3.05e-02	1.49e-03	0.919	-3.17679	-2.92091	14.31	RNASE6	ribonuclease A family member k6
340527	3.06e-02	1.49e-03	0.433	-3.1761	-1.37377	168.52	NHSL2	NHS like 2
414196	3.06e-02	1.50e-03	0.288	-3.17472	-0.914232	77.81	CELF2-AS1	CELF2 antisense RNA 1
105372026	3.06e-02	1.50e-03	0.612	3.17484	1.9423	18.68	LOC105372026	uncharacterized LOC105372026
5566	3.07e-02	1.51e-03	0.277	3.17293	0.878667	189.62	PRKACA	protein kinase cAMP-activated catalytic subunit alpha
56917	3.10e-02	1.53e-03	0.496	3.16978	1.57074	39.06	MEIS3	Meis homeobox 3
7336	3.11e-02	1.53e-03	0.225	3.16867	0.711464	542.77	UBE2V2	ubiquitin conjugating enzyme E2 V2
58478	3.11e-02	1.53e-03	0.215	3.16812	0.679861	214.27	ENOPH1	enolase-phosphatase 1
7052	3.13e-02	1.54e-03	0.528	-3.16646	-1.67279	34.23	TGM2	transglutaminase 2
9857	3.13e-02	1.55e-03	0.197	-3.16522	-0.624848	733.85	CEP350	centrosomal protein 350
8654	3.13e-02	1.55e-03	0.318	-3.16519	-1.00718	51.35	PDE5A	phosphodiesterase 5A
100532724	3.13e-02	1.55e-03	0.374	-3.1647	-1.18248	71.93	NPHP3-ACAD11	NPHP3-ACAD11 readthrough (NMD candidate)
4493	3.14e-02	1.56e-03	0.425	-3.16312	-1.34437	208.01	MT1E	metallothionein 1E
23331	3.16e-02	1.57e-03	0.253	-3.16079	-0.801242	90.34	TTC28	tetratricopeptide repeat domain 28
100288332	3.19e-02	1.59e-03	0.419	-3.15779	-1.32312	36.72	NPIPA5	nuclear pore complex interacting protein family member A5
112441426	3.20e-02	1.60e-03	0.386	3.1568	1.21808	89.94	TMEM271	transmembrane protein 271
56950	3.20e-02	1.60e-03	0.423	3.15592	1.33365	74.15	SMYD2	SET and MYND domain containing 2
55163	3.20e-02	1.60e-03	0.225	3.15591	0.71022	186.6	PNPO	pyridoxamine 5'-phosphate oxidase
10014	3.20e-02	1.60e-03	0.326	3.15513	1.0272	75.45	HDAC5	histone deacetylase 5
149563	3.21e-02	1.62e-03	0.48	-3.1531	-1.51229	19.39	SRARP	steroid receptor associated and regulated protein
57414	3.21e-02	1.61e-03	0.277	3.15327	0.873873	153.73	RHBDD2	rhomboid domain containing 2
124540	3.21e-02	1.62e-03	0.22	-3.15288	-0.692296	268.8	MSI2	musashi RNA binding protein 2
9908	3.22e-02	1.62e-03	0.247	3.15175	0.777969	712.37	G3BP2	G3BP stress granule assembly factor 2
167691	3.23e-02	1.63e-03	0.269	-3.15041	-0.847641	66.96	LCA5	lebercilin LCA5
1831	3.24e-02	1.64e-03	0.273	-3.14918	-0.860806	725.02	TSC22D3	TSC22 domain family member 3
1191	3.25e-02	1.65e-03	0.188	-3.14748	-0.593021	13857.3	CLU	clusterin
54801	3.25e-02	1.65e-03	0.374	-3.14743	-1.17612	68.76	HAUS6	HAUS augmin like complex subunit 6
85352	3.26e-02	1.66e-03	0.271	3.14569	0.854051	118.6	SHISAL1	shisa like 1
1846	3.27e-02	1.66e-03	0.654	3.14471	2.05526	11.69	DUSP4	dual specificity phosphatase 4
170959	3.27e-02	1.67e-03	0.33	-3.14394	-1.037	92.82	ZNF431	zinc finger protein 431
5798	3.29e-02	1.68e-03	0.282	3.14216	0.885612	67.67	PTPRN	protein tyrosine phosphatase receptor type N
9158	3.29e-02	1.68e-03	0.361	3.14094	1.13294	87.84	FIBP	FGF1 intracellular binding protein
8655	3.29e-02	1.68e-03	0.229	3.14087	0.720533	1262.62	DYNLL1	dynein light chain LC8-type 1
3360	3.30e-02	1.69e-03	0.66	3.1395	2.07107	12.65	HTR4	5-hydroxytryptamine receptor 4
1738	3.30e-02	1.69e-03	0.234	3.13941	0.73561	161.93	DLD	dihydrolipoamide dehydrogenase
23112	3.31e-02	1.70e-03	0.17	-3.13806	-0.533723	955.1	TNRC6B	trinucleotide repeat containing adaptor 6B
105376759	3.33e-02	1.71e-03	0.346	-3.13582	-1.08498	44.47	LOC105376759	uncharacterized LOC105376759
56904	3.34e-02	1.72e-03	0.353	3.13474	1.10684	174.7	SH3GLB2	SH3 domain containing GRB2 like, endophilin B2
51062	3.35e-02	1.73e-03	0.288	3.13311	0.902501	669.71	ATL1	atlastin GTPase 1
55636	3.35e-02	1.73e-03	0.407	-3.13247	-1.27535	180.21	CHD7	chromodomain helicase DNA binding protein 7
114569	3.39e-02	1.76e-03	0.314	3.12853	0.982212	470.84	MAL2	mal, T cell differentiation protein 2
105374162	3.40e-02	1.76e-03	0.293	-3.12752	-0.915411	118.44	LOC105374162
5714	3.40e-02	1.76e-03	0.323	3.12746	1.01059	106.63	PSMD8	proteasome 26S subunit, non-ATPase 8
3097	3.40e-02	1.77e-03	0.222	3.12668	0.692803	695.1	HIVEP2	HIVEP zinc finger 2
7532	3.45e-02	1.80e-03	0.236	3.12159	0.738091	1671.26	YWHAG	tyrosine 3-monooxygenase/tryptophan 5-monooxygenase activation protein gamma
84830	3.46e-02	1.80e-03	0.747	3.12065	2.32964	30.49	ADTRP	androgen dependent TFPI regulating protein
55023	3.47e-02	1.81e-03	0.213	-3.11908	-0.662935	488.53	PHIP	pleckstrin homology domain interacting protein
55112	3.47e-02	1.81e-03	0.216	-3.11896	-0.674001	352	DYNC2I1	dynein 2 intermediate chain 1
5693	3.50e-02	1.84e-03	0.218	3.11563	0.679701	395.97	PSMB5	proteasome 20S subunit beta 5
4241	3.51e-02	1.85e-03	0.334	3.11361	1.03944	40.58	MELTF	melanotransferrin
66036	3.51e-02	1.85e-03	0.223	3.11391	0.694324	503.86	MTMR9	myotubularin related protein 9
51693	3.51e-02	1.85e-03	0.403	3.114	1.25419	142.83	TRAPPC2L	trafficking protein particle complex subunit 2L
5454	3.51e-02	1.85e-03	0.236	-3.11317	-0.733282	226.12	POU3F2	POU class 3 homeobox 2
526	3.53e-02	1.86e-03	0.325	3.11128	1.01068	733.88	ATP6V1B2	ATPase H+ transporting V1 subunit B2
51371	3.53e-02	1.86e-03	0.253	3.11162	0.786653	517.32	POMP	proteasome maturation protein
55914	3.53e-02	1.87e-03	0.366	-3.1107	-1.1385	822.04	ERBIN	erbb2 interacting protein
5175	3.54e-02	1.88e-03	0.412	-3.10917	-1.27979	53.36	PECAM1	platelet and endothelial cell adhesion molecule 1
55011	3.54e-02	1.88e-03	0.303	3.1082	0.942346	85.01	PIH1D1	PIH1 domain containing 1
56271	3.54e-02	1.88e-03	0.192	3.10821	0.596109	386.86	BEX4	brain expressed X-linked 4
5297	3.57e-02	1.90e-03	0.348	3.10575	1.08081	159.89	PI4KA	phosphatidylinositol 4-kinase alpha
101928521	3.57e-02	1.91e-03	0.586	-3.10431	-1.81834	16.64	PDE6B-AS1	PDE6B antisense RNA 1
5573	3.57e-02	1.91e-03	0.201	3.10456	0.623853	975.91	PRKAR1A	protein kinase cAMP-dependent type I regulatory subunit alpha
361	3.57e-02	1.91e-03	0.366	-3.10436	-1.13717	1626.46	AQP4	aquaporin 4
101928421	3.59e-02	1.92e-03	0.322	-3.10164	-0.999583	62.58	LOC101928421	uncharacterized LOC101928421
10383	3.59e-02	1.92e-03	0.29	3.10158	0.898706	81.08	TUBB4B	tubulin beta 4B class IVb
23075	3.59e-02	1.92e-03	0.295	-3.10237	-0.915495	103.81	SWAP70	switching B cell complex subunit SWAP70
641654	3.59e-02	1.93e-03	0.387	-3.10074	-1.2	75.18	HEPN1	hepatocellular carcinoma, down-regulated 1
1816	3.59e-02	1.93e-03	0.518	3.10033	1.60687	15.34	DRD5	dopamine receptor D5
3420	3.60e-02	1.94e-03	0.275	3.09957	0.852584	63.43	IDH3B	isocitrate dehydrogenase (NAD(+)) 3 non-catalytic subunit beta
6861	3.63e-02	1.96e-03	0.341	3.09645	1.05501	163.8	SYT5	synaptotagmin 5
10766	3.64e-02	1.97e-03	0.305	-3.09541	-0.942601	190.34	TOB2	transducer of ERBB2, 2
23673	3.65e-02	2.00e-03	0.199	3.09022	0.614157	291.06	STX12	syntaxin 12
107985263	3.65e-02	2.00e-03	0.416	3.09052	1.28566	76.86	LOC107985263
401494	3.65e-02	2.00e-03	0.323	-3.09087	-0.997537	110.51	HACD4	3-hydroxyacyl-CoA dehydratase 4
79641	3.65e-02	1.98e-03	0.287	3.09382	0.887933	237.95	ROGDI	rogdi atypical leucine zipper
26470	3.65e-02	1.99e-03	0.341	3.09101	1.05415	231.88	SEZ6L2	seizure related 6 homolog like 2
201229	3.65e-02	1.98e-03	0.328	3.09333	1.01416	184.85	LYRM9	LYR motif containing 9
84152	3.65e-02	2.00e-03	0.283	-3.09058	-0.874275	244.3	PPP1R1B	protein phosphatase 1 regulatory inhibitor subunit 1B
54757	3.65e-02	2.00e-03	0.207	3.09085	0.641319	891.1	FAM20A	FAM20A golgi associated secretory pathway pseudokinase
126003	3.65e-02	1.99e-03	0.422	3.09134	1.30482	63.6	TRAPPC5	trafficking protein particle complex subunit 5
7767	3.65e-02	2.00e-03	0.309	-3.09028	-0.954289	56.66	ZNF224	zinc finger protein 224
8934	3.68e-02	2.03e-03	0.349	-3.08627	-1.07601	75.69	RAB29	RAB29, member RAS oncogene family
9936	3.68e-02	2.03e-03	0.386	-3.08575	-1.19072	40.61	CD302	CD302 molecule
375341	3.68e-02	2.03e-03	0.534	-3.0864	-1.64864	35.55	C3orf62	chromosome 3 open reading frame 62
51301	3.68e-02	2.03e-03	0.593	3.08573	1.83133	31.92	GCNT4	glucosaminyl (N-acetyl) transferase 4
283209	3.68e-02	2.03e-03	0.286	3.086	0.881866	1620.11	PGM2L1	phosphoglucomutase 2 like 1
782	3.68e-02	2.02e-03	0.329	3.08744	1.01706	70.11	CACNB1	calcium voltage-gated channel auxiliary subunit beta 1
101928784	3.71e-02	2.05e-03	0.586	-3.08222	-1.80627	14.08	RORA-AS1	RORA antisense RNA 1
23760	3.74e-02	2.07e-03	0.239	3.08004	0.736625	266.27	PITPNB	phosphatidylinositol transfer protein beta
1520	3.74e-02	2.07e-03	0.522	-3.07935	-1.60605	66.04	CTSS	cathepsin S
2214	3.74e-02	2.08e-03	0.746	-3.07912	-2.29635	30.99	FCGR3A	Fc gamma receptor IIIa
642648	3.75e-02	2.08e-03	0.568	-3.07806	-1.74762	18.72	LINC02939	long intergenic non-protein coding RNA 2939
10804	3.75e-02	2.09e-03	0.413	-3.07705	-1.27232	127.58	GJB6	gap junction protein beta 6
2104	3.76e-02	2.10e-03	0.311	3.07582	0.956364	107.73	ESRRG	estrogen related receptor gamma
6447	3.76e-02	2.10e-03	0.355	3.07573	1.09258	216.75	SCG5	secretogranin V
9934	3.77e-02	2.11e-03	0.492	-3.07408	-1.51298	25.47	P2RY14	purinergic receptor P2Y14
23224	3.77e-02	2.12e-03	0.355	-3.07344	-1.09014	212.57	SYNE2	spectrin repeat containing nuclear envelope protein 2
146691	3.77e-02	2.12e-03	0.263	3.07353	0.808531	144.26	TOM1L2	target of myb1 like 2 membrane trafficking protein
83539	3.77e-02	2.12e-03	0.433	-3.07314	-1.32961	21.89	CHST9	carbohydrate sulfotransferase 9
22978	3.77e-02	2.12e-03	0.261	-3.07262	-0.802507	97.32	NT5C2	5'-nucleotidase, cytosolic II
646719	3.79e-02	2.13e-03	0.404	3.07086	1.23994	146.29	NIPBL-DT	NIPBL divergent transcript
10966	3.82e-02	2.15e-03	0.213	3.06825	0.652855	167.98	RAB40B	RAB40B, member RAS oncogene family
4830	3.83e-02	2.16e-03	0.394	3.06683	1.20716	100.33	NME1	NME/NM23 nucleoside diphosphate kinase 1
116159	3.83e-02	2.16e-03	0.388	-3.06682	-1.18939	33.56	CYYR1	cysteine and tyrosine rich 1
84894	3.83e-02	2.17e-03	0.264	3.0663	0.810605	134.98	LINGO1	leucine rich repeat and Ig domain containing 1
9638	3.83e-02	2.17e-03	0.283	3.06551	0.867733	595.71	FEZ1	fasciculation and elongation protein zeta 1
114118903	3.83e-02	2.17e-03	0.356	3.06536	1.09154	217.48	ARHGAP11A-SCG5	ARHGAP11A-SCG5 readthrough
5036	3.84e-02	2.18e-03	0.197	3.06454	0.602348	703.49	PA2G4	proliferation-associated 2G4
10396	3.84e-02	2.19e-03	0.318	3.0635	0.973665	797.82	ATP8A1	ATPase phospholipid transporting 8A1
100996645	3.84e-02	2.19e-03	0.39	3.06353	1.19447	168.12	LNCBRM	lncRNA SMARCA2 (BRM) associated
10479	3.84e-02	2.19e-03	0.318	3.0632	0.974342	368.03	SLC9A6	solute carrier family 9 member A6
148014	3.85e-02	2.20e-03	0.449	3.06224	1.37484	92.86	TTC9B	tetratricopeptide repeat domain 9B
285	3.86e-02	2.21e-03	0.429	-3.06098	-1.3144	66.2	ANGPT2	angiopoietin 2
9446	3.86e-02	2.21e-03	0.317	3.06008	0.971089	83.69	GSTO1	glutathione S-transferase omega 1
272	3.87e-02	2.22e-03	0.765	-3.05954	-2.33956	15.06	AMPD3	adenosine monophosphate deaminase 3
51142	3.88e-02	2.23e-03	0.305	3.05813	0.933626	1558.52	CHCHD2	coiled-coil-helix-coiled-coil-helix domain containing 2
1155	3.88e-02	2.23e-03	0.281	3.05801	0.858539	257.81	TBCB	tubulin folding cofactor B
55845	3.88e-02	2.23e-03	0.292	3.05716	0.893554	192.57	BRK1	BRICK1 subunit of SCAR/WAVE actin nucleating complex
5201	3.89e-02	2.24e-03	0.245	3.05585	0.748674	190.32	PFDN1	prefoldin subunit 1
3326	3.89e-02	2.25e-03	0.189	3.05553	0.577715	8295.93	HSP90AB1	heat shock protein 90 alpha family class B member 1
55890	3.92e-02	2.26e-03	0.353	-3.05319	-1.07906	29.11	GPRC5C	G protein-coupled receptor class C group 5 member C
109910382	3.92e-02	2.27e-03	1.075	-3.05228	-3.28115	1583.46	RNA28SN3	RNA, 28S ribosomal N3
4570	3.92e-02	2.27e-03	0.457	-3.05231	-1.39638	68.33	TRNN	tRNA-Asn
10449	3.94e-02	2.28e-03	0.354	-3.05058	-1.0801	60.3	ACAA2	acetyl-CoA acyltransferase 2
107984104	3.94e-02	2.29e-03	0.367	-3.04974	-1.11955	45.99	LOC107984104
441250	3.95e-02	2.30e-03	0.373	-3.04848	-1.13562	41.18	TYW1B	tRNA-yW synthesizing protein 1 homolog B
64422	3.97e-02	2.32e-03	0.239	3.04557	0.726792	144.18	ATG3	autophagy related 3
91012	3.97e-02	2.32e-03	0.42	-3.04618	-1.27827	42.83	CERS5	ceramide synthase 5
79094	3.97e-02	2.32e-03	0.43	3.04586	1.31005	30.68	CHAC1	ChaC glutathione specific gamma-glutamylcyclotransferase 1
351	3.97e-02	2.32e-03	0.24	3.04578	0.73069	2564.53	APP	amyloid beta precursor protein
5217	3.97e-02	2.33e-03	0.369	3.04506	1.1232	818.29	PFN2	profilin 2
84276	3.98e-02	2.34e-03	0.307	3.04328	0.933356	75.85	NICN1	nicolin 1, tubulin polyglutamylase complex subunit
4738	3.98e-02	2.34e-03	0.2	3.04325	0.607602	883.97	NEDD8	NEDD8 ubiquitin like modifier
4782	3.98e-02	2.34e-03	0.218	-3.04334	-0.663074	492.91	NFIC	nuclear factor I C
79921	3.99e-02	2.35e-03	0.192	3.04247	0.585493	371.63	TCEAL4	transcription elongation factor A like 4
8437	3.99e-02	2.35e-03	0.304	3.04158	0.923849	47.59	RASAL1	RAS protein activator like 1
6647	3.99e-02	2.35e-03	0.216	3.04176	0.657494	1057.68	SOD1	superoxide dismutase 1
10477	3.99e-02	2.36e-03	0.215	3.04064	0.652735	281.85	UBE2E3	ubiquitin conjugating enzyme E2 E3
7094	3.99e-02	2.36e-03	0.3	-3.04078	-0.912014	123.16	TLN1	talin 1
112268035	3.99e-02	2.36e-03	0.359	-3.04029	-1.0906	39.1	LOC112268035
10163	4.00e-02	2.37e-03	0.305	-3.03911	-0.927785	246.15	WASF2	WASP family member 2
55790	4.01e-02	2.38e-03	0.246	-3.03811	-0.746214	246.18	CSGALNACT1	chondroitin sulfate N-acetylgalactosaminyltransferase 1
3965	4.02e-02	2.39e-03	0.57	-3.03725	-1.7299	24.33	LGALS9	galectin 9
107986022	4.02e-02	2.39e-03	0.216	-3.0368	-0.65676	250.18	LOC107986022
54386	4.03e-02	2.40e-03	0.238	3.03527	0.723861	2958.33	TERF2IP	TERF2 interacting protein
4292	4.05e-02	2.42e-03	0.396	3.03337	1.20035	47.01	MLH1	mutL homolog 1
55660	4.06e-02	2.43e-03	0.212	-3.03239	-0.641398	652.22	PRPF40A	pre-mRNA processing factor 40 homolog A
151987	4.07e-02	2.43e-03	0.183	-3.03151	-0.554848	316.94	PPP4R2	protein phosphatase 4 regulatory subunit 2
107986660	4.07e-02	2.44e-03	0.456	-3.03077	-1.38312	27.26	LOC107986660	uncharacterized LOC107986660
1211	4.07e-02	2.44e-03	0.245	3.03091	0.742498	282.69	CLTA	clathrin light chain A
57446	4.08e-02	2.45e-03	0.299	3.02957	0.906895	367.94	NDRG3	NDRG family member 3
119385	4.08e-02	2.45e-03	0.364	-3.02902	-1.10205	34.58	AGAP11	ArfGAP with GTPase domain, ankyrin repeat and PH domain 11
83937	4.12e-02	2.48e-03	0.31	-3.02564	-0.938631	101.42	RASSF4	Ras association domain family member 4
25836	4.15e-02	2.50e-03	0.225	-3.02302	-0.679344	767.67	NIPBL	NIPBL cohesin loading factor
10440	4.20e-02	2.54e-03	0.357	3.01872	1.07702	96.98	TIMM17A	translocase of inner mitochondrial membrane 17A
9625	4.20e-02	2.54e-03	0.275	3.019	0.829503	620.96	AATK	apoptosis associated tyrosine kinase
1032	4.20e-02	2.53e-03	0.275	3.01923	0.830136	264.14	CDKN2D	cyclin dependent kinase inhibitor 2D
1307	4.20e-02	2.54e-03	0.509	3.01829	1.53551	35.7	COL16A1	collagen type XVI alpha 1 chain
309	4.20e-02	2.56e-03	0.45	3.01669	1.35648	261.47	ANXA6	annexin A6
23113	4.20e-02	2.56e-03	0.404	-3.01622	-1.21747	20.5	CUL9	cullin 9
95681	4.20e-02	2.56e-03	0.313	3.01654	0.943323	152.85	CEP41	centrosomal protein 41
9513	4.20e-02	2.55e-03	0.225	3.01696	0.679416	349.88	FXR2	FMR1 autosomal homolog 2
885	4.25e-02	2.59e-03	0.525	3.01208	1.58049	644.51	CCK	cholecystokinin
83988	4.25e-02	2.60e-03	0.377	3.01142	1.13547	629.86	NCALD	neurocalcin delta
728640	4.25e-02	2.60e-03	0.425	-3.01177	-1.28134	20.85	FAM133CP	family with sequence similarity 133, member A pseudogene
254122	4.25e-02	2.59e-03	0.237	3.01211	0.713679	1030.54	SNX32	sorting nexin 32
79768	4.25e-02	2.61e-03	0.184	-3.01082	-0.555044	220.14	KATNBL1	katanin regulatory subunit B1 like 1
105374310	4.26e-02	2.61e-03	0.629	-3.00989	-1.89405	19.25	LOC105374310	uncharacterized LOC105374310
25961	4.29e-02	2.63e-03	0.423	-3.00764	-1.27205	24.32	NUDT13	nudix hydrolase 13
100131801	4.29e-02	2.64e-03	0.376	3.00691	1.13092	89.48	PET100	PET100 cytochrome c oxidase chaperone
105374795	4.30e-02	2.66e-03	0.628	-3.00485	-1.88558	16.18	LOC105374795	uncharacterized LOC105374795
7415	4.30e-02	2.65e-03	0.183	3.00568	0.548973	437.01	VCP	valosin containing protein
109864282	4.30e-02	2.66e-03	1.057	-3.00502	-3.17722	1614.41	RNA28SN2	RNA, 28S ribosomal N2
539	4.30e-02	2.65e-03	0.258	3.00559	0.776843	678.3	ATP5PO	ATP synthase peripheral stalk subunit OSCP
339044	4.31e-02	2.66e-03	0.419	-3.00417	-1.25749	35.04	PKD1P1	polycystin 1, transient receptor potential channel interacting pseudogene 1
5999	4.32e-02	2.68e-03	0.5	3.00268	1.50077	924.64	RGS4	regulator of G protein signaling 4
105372721	4.32e-02	2.68e-03	0.374	-3.00216	-1.12198	61.56	LOC105372721	uncharacterized LOC105372721
57512	4.34e-02	2.70e-03	0.333	3.00031	0.997684	153.49	GPR158	G protein-coupled receptor 158
23596	4.35e-02	2.71e-03	0.263	2.99911	0.788013	101.59	OPN3	opsin 3
26020	4.35e-02	2.71e-03	0.353	-2.99891	-1.0591	94.14	LRP10	LDL receptor related protein 10
4043	4.36e-02	2.71e-03	0.329	2.99844	0.98664	125.9	LRPAP1	LDL receptor related protein associated protein 1
440482	4.38e-02	2.73e-03	0.459	-2.9966	-1.3768	31.07	ANKRD20A5P	ankyrin repeat domain 20 family member A5, pseudogene
138649	4.41e-02	2.76e-03	0.458	-2.99331	-1.3712	65.69	ANKRD19P	ankyrin repeat domain 19, pseudogene
5695	4.41e-02	2.76e-03	0.227	2.99332	0.679328	125.85	PSMB7	proteasome 20S subunit beta 7
4692	4.44e-02	2.78e-03	0.253	2.99083	0.755364	139.03	NDN	necdin, MAGE family member
7529	4.44e-02	2.78e-03	0.212	2.99076	0.63293	5401.08	YWHAB	tyrosine 3-monooxygenase/tryptophan 5-monooxygenase activation protein beta
746	4.44e-02	2.79e-03	0.29	2.99016	0.867252	142.77	TMEM258	transmembrane protein 258
64112	4.47e-02	2.81e-03	0.307	2.98753	0.916839	199.31	MOAP1	modulator of apoptosis 1
8448	4.47e-02	2.81e-03	0.412	2.98784	1.23121	53.92	DOC2A	double C2 domain alpha
284047	4.47e-02	2.81e-03	0.269	-2.98728	-0.802542	285.19	CCDC144BP	coiled-coil domain containing 144B, pseudogene
22895	4.47e-02	2.82e-03	0.406	2.98682	1.21402	361.73	RPH3A	rabphilin 3A
1072	4.49e-02	2.84e-03	0.238	2.98507	0.71122	1025.65	CFL1	cofilin 1
55022	4.49e-02	2.84e-03	0.451	2.9847	1.34709	115.13	PID1	phosphotyrosine interaction domain containing 1
22834	4.50e-02	2.85e-03	0.353	-2.98395	-1.05263	359.63	ZNF652	zinc finger protein 652
3655	4.50e-02	2.85e-03	0.405	-2.98331	-1.20751	138.96	ITGA6	integrin subunit alpha 6
10494	4.53e-02	2.87e-03	0.222	2.98121	0.661006	249.67	STK25	serine/threonine kinase 25
6461	4.53e-02	2.88e-03	0.633	2.98064	1.88557	24.27	SHB	SH2 domain containing adaptor protein B
10461	4.53e-02	2.89e-03	0.471	-2.97897	-1.40433	42.4	MERTK	MER proto-oncogene, tyrosine kinase
10144	4.53e-02	2.89e-03	0.274	-2.97946	-0.817289	203.62	FAM13A	family with sequence similarity 13 member A
23173	4.53e-02	2.89e-03	0.204	2.97889	0.608044	169.22	METAP1	methionyl aminopeptidase 1
9873	4.53e-02	2.89e-03	0.382	-2.97935	-1.13728	50.24	FCHSD2	FCH and double SH3 domains 2
23704	4.54e-02	2.90e-03	0.698	-2.9779	-2.07993	30.64	KCNE4	potassium voltage-gated channel subfamily E regulatory subunit 4
25829	4.54e-02	2.91e-03	0.237	2.97757	0.704942	171.19	TMEM184B	transmembrane protein 184B
9595	4.55e-02	2.91e-03	0.875	-2.97671	-2.60346	19.69	CYTIP	cytohesin 1 interacting protein
101929272	4.55e-02	2.92e-03	0.504	-2.97578	-1.50012	50.71	DTNB-AS1	DTNB antisense RNA 1
105372624	4.55e-02	2.92e-03	0.518	-2.97591	-1.5411	31.81	LOC105372624	uncharacterized LOC105372624
10443	4.57e-02	2.94e-03	0.234	-2.97435	-0.697428	914.75	N4BP2L2	NEDD4 binding protein 2 like 2
64764	4.60e-02	2.96e-03	0.37	-2.97167	-1.10024	59.38	CREB3L2	cAMP responsive element binding protein 3 like 2
5134	4.61e-02	2.97e-03	0.239	2.97092	0.709694	72.38	PDCD2	programmed cell death 2
105370423	4.61e-02	2.97e-03	0.657	-2.97057	-1.95085	15.36	LINC02281	long intergenic non-protein coding RNA 2281
109617020	4.61e-02	2.98e-03	0.45	-2.97014	-1.3366	66.91	SNORD13E	small nucleolar RNA, C/D box 13E
84326	4.61e-02	2.98e-03	0.534	2.97014	1.58492	52.11	METTL26	methyltransferase like 26
170506	4.62e-02	2.99e-03	0.156	2.96827	0.464501	412.86	DHX36	DEAH-box helicase 36
9854	4.62e-02	2.99e-03	0.347	2.96844	1.03032	142.85	C2CD2L	C2CD2 like
101928032	4.63e-02	3.01e-03	0.511	-2.96718	-1.51608	48.9	LOC101928032	uncharacterized LOC101928032
1488	4.67e-02	3.03e-03	0.23	-2.96475	-0.680875	245.51	CTBP2	C-terminal binding protein 2
79901	4.69e-02	3.05e-03	0.545	-2.96244	-1.61345	22.53	CYBRD1	cytochrome b reductase 1
29937	4.70e-02	3.07e-03	0.264	2.96076	0.78194	99.09	NENF	neudesin neurotrophic factor
51130	4.70e-02	3.07e-03	0.192	-2.96044	-0.568216	333.52	ASB3	ankyrin repeat and SOCS box containing 3
2992	4.70e-02	3.07e-03	0.475	-2.96042	-1.40763	39.34	GYG1	glycogenin 1
11326	4.70e-02	3.07e-03	1.446	-2.96113	-4.28253	37.18	VSIG4	V-set and immunoglobulin domain containing 4
102723350	4.71e-02	3.08e-03	0.568	-2.95926	-1.67941	29.02	LINC02636	long intergenic non-protein coding RNA 2636
6866	4.71e-02	3.08e-03	0.633	2.95937	1.87408	19.85	TAC3	tachykinin precursor 3
79144	4.71e-02	3.08e-03	0.276	2.95959	0.816978	298.4	PPDPF	pancreatic progenitor cell differentiation and proliferation factor
29114	4.73e-02	3.10e-03	0.402	2.95757	1.18789	169.29	TAGLN3	transgelin 3
85014	4.74e-02	3.11e-03	0.377	2.95644	1.11479	92.65	TMEM141	transmembrane protein 141
400745	4.74e-02	3.12e-03	0.525	2.95556	1.55206	50.4	SH2D5	SH2 domain containing 5
221472	4.74e-02	3.12e-03	0.876	-2.95565	-2.58928	12.04	FGD2	FYVE, RhoGEF and PH domain containing 2
5368	4.75e-02	3.14e-03	0.75	2.95388	2.21423	21.87	PNOC	prepronociceptin
23174	4.75e-02	3.14e-03	0.346	-2.95404	-1.02208	72.31	ZCCHC14	zinc finger CCHC-type containing 14
116541	4.75e-02	3.13e-03	0.383	2.95437	1.13191	29.52	MRPL54	mitochondrial ribosomal protein L54
6319	4.78e-02	3.16e-03	0.491	2.95192	1.44943	1906.35	SCD	stearoyl-CoA desaturase
518	4.80e-02	3.18e-03	0.373	2.94969	1.10007	624.51	ATP5MC3	ATP synthase membrane subunit c locus 3
1284	4.82e-02	3.19e-03	0.674	-2.94835	-1.98599	15.88	COL4A2	collagen type IV alpha 2 chain
54762	4.83e-02	3.21e-03	0.373	-2.94702	-1.09832	42.98	GRAMD1C	GRAM domain containing 1C
153579	4.84e-02	3.22e-03	0.309	-2.94637	-0.911283	76.14	BTNL9	butyrophilin like 9
5223	4.85e-02	3.23e-03	0.387	2.94542	1.13966	154.84	PGAM1	phosphoglycerate mutase 1
57128	4.86e-02	3.23e-03	0.285	2.94452	0.839414	55.27	LYRM4	LYR motif containing 4
7314	4.87e-02	3.25e-03	0.249	2.94346	0.731641	2456.38	UBB	ubiquitin B
79016	4.87e-02	3.25e-03	0.212	2.94323	0.624931	124.09	DDA1	DET1 and DDB1 associated 1
26519	4.88e-02	3.26e-03	0.414	2.94181	1.2165	36.1	TIMM10	translocase of inner mitochondrial membrane 10
7122	4.90e-02	3.28e-03	0.5	-2.94048	-1.46953	57.7	CLDN5	claudin 5
8237	4.93e-02	3.30e-03	0.259	2.93819	0.761471	461.95	USP11	ubiquitin specific peptidase 11
52	4.93e-02	3.31e-03	0.273	2.93781	0.800852	256.74	ACP1	acid phosphatase 1
10542	4.93e-02	3.32e-03	0.257	2.93658	0.753916	125.58	LAMTOR5	late endosomal/lysosomal adaptor, MAPK and MTOR activator 5
5978	4.93e-02	3.31e-03	0.469	-2.93714	-1.37843	114.72	REST	RE1 silencing transcription factor
80213	4.93e-02	3.32e-03	0.385	2.93668	1.12956	324.62	TM2D3	TM2 domain containing 3
493753	4.95e-02	3.33e-03	0.318	2.9355	0.932242	64.06	COA5	cytochrome c oxidase assembly factor 5
105373504	4.95e-02	3.34e-03	0.559	-2.93504	-1.63962	17.31	LOC105373504	uncharacterized LOC105373504
113802	4.96e-02	3.35e-03	0.359	2.93408	1.05262	44.7	HENMT1	HEN methyltransferase 1
10485	4.96e-02	3.35e-03	0.233	2.9332	0.684895	1251.17	MIR9-1HG	MIR9-1 host gene
80723	4.96e-02	3.35e-03	0.362	-2.93344	-1.06086	36.9	SLC35G2	solute carrier family 35 member G2
5862	4.96e-02	3.36e-03	0.214	2.93297	0.626817	1132.77	RAB2A	RAB2A, member RAS oncogene family
1742	4.98e-02	3.37e-03	0.335	2.93154	0.981522	1655.55	DLG4	discs large MAGUK scaffold protein 4
4053	4.99e-02	3.39e-03	0.604	-2.93002	-1.77062	11.75	LTBP2	latent transforming growth factor beta binding protein 2
8289	5.02e-02	3.41e-03	0.289	-2.92799	-0.846729	181.08	ARID1A	AT-rich interaction domain 1A
79778	5.02e-02	3.41e-03	0.482	-2.92776	-1.41	32.38	MICALL2	MICAL like 2
149345	5.03e-02	3.43e-03	0.3	2.92641	0.879122	103.73	SHISA4	shisa family member 4
55285	5.03e-02	3.43e-03	0.256	-2.92656	-0.748497	254.31	RBM41	RNA binding motif protein 41
11075	5.03e-02	3.43e-03	0.459	2.926	1.34369	2012.49	STMN2	stathmin 2
285268	5.08e-02	3.47e-03	0.319	-2.92264	-0.931015	157.82	ZNF621	zinc finger protein 621
105376331	5.09e-02	3.49e-03	0.552	-2.92121	-1.61374	19.62	CACNA1B-AS1	CACNA1B antisense RNA 1
8739	5.09e-02	3.48e-03	0.394	2.9214	1.15108	52.83	HRK	harakiri, BCL2 interacting protein
257218	5.10e-02	3.50e-03	0.219	-2.9202	-0.639	181.24	SHPRH	SNF2 histone linker PHD RING helicase
101927612	5.11e-02	3.51e-03	0.6	-2.91917	-1.75127	13.94	RNF139-DT	RNF139 divergent transcript
5281	5.12e-02	3.52e-03	0.301	-2.9186	-0.879888	86.65	PIGF	phosphatidylinositol glycan anchor biosynthesis class F
55041	5.18e-02	3.56e-03	0.345	2.91469	1.00602	358.13	PLEKHB2	pleckstrin homology domain containing B2
2355	5.18e-02	3.59e-03	0.393	-2.91215	-1.14458	99.21	FOSL2	FOS like 2, AP-1 transcription factor subunit
100302652	5.18e-02	3.58e-03	0.235	-2.91323	-0.685633	278.89	GPR75-ASB3	GPR75-ASB3 readthrough
79139	5.18e-02	3.58e-03	0.276	-2.91276	-0.803385	59.16	DERL1	derlin 1
2040	5.18e-02	3.60e-03	0.41	-2.91114	-1.19392	109.82	STOM	stomatin
53339	5.18e-02	3.60e-03	0.283	2.91148	0.823073	56.31	BTBD1	BTB domain containing 1
6477	5.18e-02	3.60e-03	0.272	-2.91134	-0.792335	81.03	SIAH1	siah E3 ubiquitin protein ligase 1
1820	5.18e-02	3.59e-03	0.428	-2.9123	-1.24586	40.02	ARID3A	AT-rich interaction domain 3A
1340	5.18e-02	3.59e-03	0.295	2.91248	0.86055	157.11	COX6B1	cytochrome c oxidase subunit 6B1
826	5.18e-02	3.57e-03	0.258	2.91401	0.752781	238.29	CAPNS1	calpain small subunit 1
758	5.18e-02	3.59e-03	0.332	2.91185	0.965462	247.76	MPPED1	metallophosphoesterase domain containing 1
2596	5.20e-02	3.62e-03	0.445	2.90909	1.29518	1049.58	GAP43	growth associated protein 43
10307	5.20e-02	3.64e-03	0.479	2.90781	1.39307	47.45	APBB3	amyloid beta precursor protein binding family B member 3
857	5.20e-02	3.64e-03	0.359	-2.90788	-1.04468	73.1	CAV1	caveolin 1
9329	5.20e-02	3.63e-03	0.256	-2.90831	-0.743088	171.13	GTF3C4	general transcription factor IIIC subunit 4
91860	5.20e-02	3.63e-03	0.338	-2.90896	-0.982575	52.67	CALML4	calmodulin like 4
29100	5.20e-02	3.64e-03	0.408	2.90775	1.18765	64.4	TMEM208	transmembrane protein 208
1301	5.21e-02	3.65e-03	0.255	-2.90703	-0.741324	166.78	COL11A1	collagen type XI alpha 1 chain
51647	5.22e-02	3.66e-03	0.261	2.90625	0.759392	94.76	CIAO2B	cytosolic iron-sulfur assembly component 2B
91351	5.22e-02	3.66e-03	0.521	-2.9058	-1.51252	19.67	DDX60L	DExD/H-box 60 like
57562	5.24e-02	3.69e-03	0.257	-2.9039	-0.747457	488.54	CEP126	centrosomal protein 126
64699	5.25e-02	3.70e-03	0.852	-2.90305	-2.47359	11.42	TMPRSS3	transmembrane serine protease 3
221400	5.27e-02	3.71e-03	0.399	-2.90201	-1.15735	50.61	TDRD6	tudor domain containing 6
10391	5.27e-02	3.72e-03	0.391	2.90119	1.13577	40.63	CORO2B	coronin 2B
59271	5.27e-02	3.71e-03	0.557	-2.90141	-1.61517	31.92	EVA1C	eva-1 homolog C
64975	5.30e-02	3.75e-03	0.227	2.89863	0.658659	103.28	MRPL41	mitochondrial ribosomal protein L41
80351	5.30e-02	3.75e-03	0.208	-2.89835	-0.6028	154.08	TNKS2	tankyrase 2
124925	5.30e-02	3.75e-03	0.232	2.8986	0.672894	157.24	SEZ6	seizure related 6 homolog
8522	5.31e-02	3.77e-03	0.267	2.8972	0.773715	1202.91	GAS7	growth arrest specific 7
6016	5.35e-02	3.79e-03	0.315	-2.89494	-0.911733	80.36	RIT1	Ras like without CAAX 1
80223	5.36e-02	3.80e-03	0.353	-2.89394	-1.02131	95.99	RAB11FIP1	RAB11 family interacting protein 1
6513	5.37e-02	3.82e-03	0.336	-2.89236	-0.970573	120.24	SLC2A1	solute carrier family 2 member 1
2321	5.37e-02	3.82e-03	0.391	-2.8925	-1.12987	212.07	FLT1	fms related receptor tyrosine kinase 1
10128	5.43e-02	3.88e-03	0.207	2.88802	0.597173	143.15	LRPPRC	leucine rich pentatricopeptide repeat containing
79365	5.43e-02	3.87e-03	0.2	-2.88843	-0.578834	588.07	BHLHE41	basic helix-loop-helix family member e41
10430	5.43e-02	3.87e-03	0.297	2.88818	0.857723	144.19	TMEM147	transmembrane protein 147
94104	5.43e-02	3.88e-03	0.382	-2.8878	-1.10201	104.04	PAXBP1	PAX3 and PAX7 binding protein 1
5947	5.45e-02	3.90e-03	0.496	2.88641	1.43268	26.01	RBP1	retinol binding protein 1
100128239	5.46e-02	3.91e-03	0.478	2.88549	1.37986	33.24	LINC02731	long intergenic non-protein coding RNA 2731
91039	5.47e-02	3.92e-03	0.31	-2.88414	-0.894838	41.84	DPP9	dipeptidyl peptidase 9
7385	5.48e-02	3.93e-03	0.362	2.8836	1.0444	287.22	UQCRC2	ubiquinol-cytochrome c reductase core protein 2
2297	5.50e-02	3.96e-03	0.976	-2.88129	-2.81238	16.38	FOXD1	forkhead box D1
3301	5.50e-02	3.96e-03	0.271	2.88148	0.780371	994.08	DNAJA1	DnaJ heat shock protein family (Hsp40) member A1
102724934	5.50e-02	3.96e-03	0.626	2.88157	1.80302	12.96	LOC102724934	uncharacterized LOC102724934
3936	5.52e-02	3.98e-03	0.688	-2.8801	-1.98241	32.71	LCP1	lymphocyte cytosolic protein 1
59349	5.55e-02	4.01e-03	0.318	2.87769	0.913763	93.73	KLHL12	kelch like family member 12
25966	5.56e-02	4.02e-03	0.295	-2.87678	-0.850047	80.69	C2CD2	C2 calcium dependent domain containing 2
57088	5.57e-02	4.03e-03	0.409	-2.87575	-1.17562	133.7	PLSCR4	phospholipid scramblase 4
54532	5.57e-02	4.03e-03	0.354	-2.87581	-1.01891	303.04	USP53	ubiquitin specific peptidase 53
3754	5.57e-02	4.04e-03	0.546	2.87511	1.57026	21.1	KCNF1	potassium voltage-gated channel modifier subfamily F member 1
5702	5.58e-02	4.05e-03	0.341	2.87429	0.981219	153.15	PSMC3	proteasome 26S subunit, ATPase 3
25897	5.60e-02	4.07e-03	0.258	-2.87288	-0.740044	613.79	RNF19A	ring finger protein 19A, RBR E3 ubiquitin protein ligase
51617	5.61e-02	4.08e-03	0.374	2.87221	1.07497	1192.7	NSG2	neuronal vesicle trafficking associated 2
10758	5.61e-02	4.09e-03	0.427	-2.87082	-1.22558	61.03	TRAF3IP2	TRAF3 interacting protein 2
259232	5.61e-02	4.09e-03	0.203	2.87122	0.582045	323.17	NALCN	sodium leak channel, non-selective
9362	5.61e-02	4.10e-03	0.353	2.87018	1.01403	104.27	CPNE6	copine 6
1112	5.61e-02	4.10e-03	0.224	-2.87009	-0.643219	325.47	FOXN3	forkhead box N3
3240	5.61e-02	4.10e-03	0.68	-2.87062	-1.95325	29.2	HP	haptoglobin
128486	5.61e-02	4.10e-03	0.385	2.87006	1.10482	49	FITM2	fat storage inducing transmembrane protein 2
220164	5.62e-02	4.11e-03	0.247	2.86935	0.708206	517.73	DOK6	docking protein 6
154007	5.63e-02	4.12e-03	0.278	-2.86859	-0.796491	122.83	SNRNP48	small nuclear ribonucleoprotein U11/U12 subunit 48
26137	5.66e-02	4.15e-03	0.28	-2.8663	-0.802726	1491.55	ZBTB20	zinc finger and BTB domain containing 20
105370928	5.67e-02	4.17e-03	0.59	-2.86528	-1.69042	13.31	LOC105370928	uncharacterized LOC105370928
5518	5.67e-02	4.16e-03	0.271	2.86543	0.775666	62.55	PPP2R1A	protein phosphatase 2 scaffold subunit Aalpha
285878	5.68e-02	4.18e-03	0.437	-2.86451	-1.25125	26.39	VSTM2A-OT1	VSTM2A overlapping transcript 1
9911	5.68e-02	4.19e-03	0.243	2.86349	0.69495	208.62	TMCC2	transmembrane and coiled-coil domain family 2
55004	5.68e-02	4.19e-03	0.191	2.86365	0.545694	276.91	LAMTOR1	late endosomal/lysosomal adaptor, MAPK and MTOR activator 1
8766	5.68e-02	4.19e-03	0.253	2.86343	0.72329	325.98	RAB11A	RAB11A, member RAS oncogene family
4725	5.69e-02	4.21e-03	0.263	2.86229	0.752161	672.95	NDUFS5	NADH:ubiquinone oxidoreductase subunit S5
201625	5.70e-02	4.22e-03	0.61	-2.86138	-1.74557	13.42	DNAH12	dynein axonemal heavy chain 12
55835	5.72e-02	4.23e-03	0.276	-2.86035	-0.788028	79	CENPJ	centromere protein J
5230	5.72e-02	4.24e-03	0.354	2.86	1.01306	696.29	PGK1	phosphoglycerate kinase 1
197187	5.73e-02	4.25e-03	0.455	2.85879	1.30157	22.78	SNAI3-AS1	SNAI3 antisense RNA 1
108783654	5.73e-02	4.26e-03	0.456	2.85837	1.30215	119.04	HSD17B1-AS1	HSD17B1 antisense RNA 1
105373774	5.74e-02	4.27e-03	0.468	-2.8576	-1.33787	27.12	LOC105373774
6923	5.78e-02	4.30e-03	0.307	2.8553	0.877068	73.01	ELOB	elongin B
65055	5.79e-02	4.31e-03	0.268	2.85453	0.765259	155.18	REEP1	receptor accessory protein 1
55320	5.80e-02	4.32e-03	0.281	-2.85357	-0.802682	104.28	MIS18BP1	MIS18 binding protein 1
101060684	5.82e-02	4.36e-03	0.377	-2.85109	-1.07606	62.7	NBPF26	NBPF member 26
201633	5.82e-02	4.37e-03	0.322	-2.85003	-0.918631	317.12	TIGIT	T cell immunoreceptor with Ig and ITIM domains
57545	5.82e-02	4.37e-03	0.353	-2.85034	-1.00679	60.13	CC2D2A	coiled-coil and C2 domain containing 2A
2567	5.82e-02	4.35e-03	0.45	2.85185	1.28321	39.98	GABRG3	gamma-aminobutyric acid type A receptor subunit gamma3
516	5.82e-02	4.37e-03	0.352	2.84996	1.00398	178.25	ATP5MC1	ATP synthase membrane subunit c locus 1
2194	5.82e-02	4.37e-03	0.264	2.85049	0.752964	323.4	FASN	fatty acid synthase
57506	5.82e-02	4.36e-03	0.305	-2.85073	-0.869736	101.27	MAVS	mitochondrial antiviral signaling protein
284889	5.82e-02	4.34e-03	0.294	2.85214	0.839828	89.54	MIF-AS1	MIF antisense RNA 1
8562	5.82e-02	4.38e-03	0.261	2.84934	0.743777	201.78	DENR	density regulated re-initiation and release factor
105369436	5.85e-02	4.41e-03	0.506	2.84737	1.44128	20.53	LINC02700	long intergenic non-protein coding RNA 2700
2766	5.88e-02	4.43e-03	0.725	-2.84545	-2.06281	15.57	GMPR	guanosine monophosphate reductase
10912	5.91e-02	4.46e-03	0.681	-2.8437	-1.93686	31.1	GADD45G	growth arrest and DNA damage inducible gamma
7374	5.91e-02	4.46e-03	0.263	-2.84362	-0.747371	97.46	UNG	uracil DNA glycosylase
3937	5.93e-02	4.48e-03	0.631	-2.84206	-1.79319	16	LCP2	lymphocyte cytosolic protein 2
6840	5.96e-02	4.51e-03	0.558	-2.84019	-1.58617	31.02	SVIL	supervillin
5650	5.96e-02	4.51e-03	0.553	2.83984	1.57095	32.13	KLK7	kallikrein related peptidase 7
27065	5.96e-02	4.52e-03	0.365	2.83951	1.03648	112.95	NSG1	neuronal vesicle trafficking associated 1
81575	5.97e-02	4.53e-03	0.554	-2.83851	-1.57324	118.98	APOLD1	apolipoprotein L domain containing 1
64919	5.99e-02	4.55e-03	0.249	2.83741	0.705218	289.72	BCL11B	BCL11 transcription factor B
7574	5.99e-02	4.56e-03	0.35	-2.83683	-0.992363	61.33	ZNF26	zinc finger protein 26
3845	5.99e-02	4.56e-03	0.229	2.83638	0.649203	351.52	KRAS	KRAS proto-oncogene, GTPase
129685	6.03e-02	4.59e-03	0.378	-2.83436	-1.07159	56.04	TAF8	TATA-box binding protein associated factor 8
100335030	6.06e-02	4.62e-03	0.535	-2.83238	-1.51672	21.92	LOC100335030	FGFR1 oncogene partner 2 pseudogene
161198	6.06e-02	4.63e-03	0.693	-2.83185	-1.96329	15.63	CLEC14A	C-type lectin domain containing 14A
139341	6.06e-02	4.63e-03	0.317	2.8318	0.898412	129.69	FUNDC1	FUN14 domain containing 1
55553	6.08e-02	4.65e-03	0.268	-2.8301	-0.759212	195.73	SOX6	SRY-box transcription factor 6
1326	6.09e-02	4.66e-03	0.715	-2.82959	-2.022	13.8	MAP3K8	mitogen-activated protein kinase kinase kinase 8
3956	6.09e-02	4.67e-03	0.337	2.82903	0.952686	85.89	LGALS1	galectin 1
2004	6.11e-02	4.69e-03	0.424	-2.82784	-1.20041	45.02	ELK3	ETS transcription factor ELK3
5980	6.12e-02	4.70e-03	0.216	-2.82708	-0.611723	540.04	REV3L	REV3 like, DNA directed polymerase zeta catalytic subunit
252969	6.13e-02	4.71e-03	0.281	2.82592	0.794467	50.4	NEIL2	nei like DNA glycosylase 2
51585	6.13e-02	4.72e-03	0.237	-2.8256	-0.668373	256.79	PCF11	PCF11 cleavage and polyadenylation factor subunit
10797	6.13e-02	4.73e-03	0.589	-2.82502	-1.66309	39.22	MTHFD2	methylenetetrahydrofolate dehydrogenase (NADP+ dependent) 2, methenyltetrahydrofolate cyclohydrolase
284346	6.13e-02	4.73e-03	0.362	2.82484	1.02385	39.1	ZNF575	zinc finger protein 575
54148	6.13e-02	4.73e-03	0.412	-2.82462	-1.16422	25.85	MRPL39	mitochondrial ribosomal protein L39
25962	6.14e-02	4.74e-03	0.308	-2.82396	-0.871047	98.9	VIRMA	vir like m6A methyltransferase associated
340578	6.14e-02	4.74e-03	0.476	2.82389	1.34493	22.43	DCAF12L2	DDB1 and CUL4 associated factor 12 like 2
399474	6.15e-02	4.76e-03	0.362	-2.82303	-1.02211	33.61	TMEM200B	transmembrane protein 200B
105379243	6.18e-02	4.79e-03	0.288	2.82092	0.811713	49.19	LOC105379243	uncharacterized LOC105379243
4282	6.19e-02	4.80e-03	0.296	2.82005	0.833969	89.31	MIF	macrophage migration inhibitory factor
8673	6.21e-02	4.84e-03	0.613	-2.81777	-1.72713	18.82	VAMP8	vesicle associated membrane protein 8
3268	6.21e-02	4.84e-03	0.347	-2.81737	-0.976679	37.22	AGFG2	ArfGAP with FG repeats 2
10671	6.21e-02	4.83e-03	0.298	2.81829	0.840015	89.35	DCTN6	dynactin subunit 6
440503	6.21e-02	4.83e-03	0.683	-2.81846	-1.9238	17.39	PLIN5	perilipin 5
2828	6.21e-02	4.84e-03	0.758	-2.81756	-2.13622	12.74	GPR4	G protein-coupled receptor 4
55809	6.21e-02	4.86e-03	0.394	-2.81613	-1.10892	34.65	TRERF1	transcriptional regulating factor 1
29923	6.21e-02	4.85e-03	0.448	-2.81688	-1.26244	115.89	HILPDA	hypoxia inducible lipid droplet associated
54768	6.21e-02	4.86e-03	0.444	-2.81603	-1.25146	76.7	HYDIN	HYDIN axonemal central pair apparatus protein
84717	6.21e-02	4.86e-03	0.339	2.81636	0.955139	37.61	HDGFL2	HDGF like 2
521	6.25e-02	4.89e-03	0.203	2.8139	0.570661	372.77	ATP5ME	ATP synthase membrane subunit e
338645	6.30e-02	4.94e-03	0.308	2.81094	0.866376	117.88	LUZP2	leucine zipper protein 2
110006322	6.30e-02	4.94e-03	0.399	-2.81077	-1.12089	37.39	PKD1P5-LOC105376752	PKD1P5-LOC105376752 readthrough
105370538	6.33e-02	4.97e-03	0.503	-2.80871	-1.41329	27.2	LOC105370538	uncharacterized LOC105370538
92737	6.35e-02	4.99e-03	0.193	2.80781	0.541846	1322.43	DNER	delta/notch like EGF repeat containing
10055	6.35e-02	4.99e-03	0.289	2.80745	0.81145	269.11	SAE1	SUMO1 activating enzyme subunit 1
117143	6.36e-02	5.01e-03	0.308	2.80665	0.863756	143.89	TADA1	transcriptional adaptor 1
84833	6.36e-02	5.01e-03	0.313	2.80635	0.877883	514.16	ATP5MK	ATP synthase membrane subunit k
124923	6.37e-02	5.03e-03	0.367	-2.80527	-1.02895	82.34	RSKR	ribosomal protein S6 kinase related
5191	6.37e-02	5.03e-03	0.497	2.80479	1.39474	22.21	PEX7	peroxisomal biogenesis factor 7
10125	6.37e-02	5.04e-03	0.385	2.80454	1.08073	182.9	RASGRP1	RAS guanyl releasing protein 1
4696	6.37e-02	5.04e-03	0.305	2.80425	0.856309	91.03	NDUFA3	NADH:ubiquinone oxidoreductase subunit A3
51596	6.38e-02	5.06e-03	0.313	2.80332	0.877441	83.64	CUTA	cutA divalent cation tolerance homolog
58475	6.38e-02	5.06e-03	0.726	-2.80302	-2.03428	54.65	MS4A7	membrane spanning 4-domains A7
11216	6.38e-02	5.05e-03	0.241	-2.80363	-0.676184	109.55	AKAP10	A-kinase anchoring protein 10
377	6.38e-02	5.07e-03	0.297	2.80267	0.833489	2096.82	ARF3	ADP ribosylation factor 3
2622	6.39e-02	5.08e-03	0.366	-2.80162	-1.02596	43.89	GAS8	growth arrest specific 8
25827	6.40e-02	5.10e-03	0.342	2.8006	0.957193	64.7	FBXL2	F-box and leucine rich repeat protein 2
81873	6.40e-02	5.10e-03	0.303	2.80087	0.84945	194.94	ARPC5L	actin related protein 2/3 complex subunit 5 like
3090	6.40e-02	5.11e-03	0.382	-2.80033	-1.06994	36.59	HIC1	HIC ZBTB transcriptional repressor 1
375323	6.41e-02	5.11e-03	0.258	2.79973	0.721425	253.44	LHFPL4	LHFPL tetraspan subfamily member 4
23241	6.42e-02	5.13e-03	0.306	2.79868	0.856741	103.31	PACS2	phosphofurin acidic cluster sorting protein 2
54936	6.43e-02	5.14e-03	0.426	2.79815	1.19243	33.82	ADPRS	ADP-ribosylserine hydrolase
81553	6.43e-02	5.15e-03	0.22	2.79766	0.616282	570.28	CYRIA	CYFIP related Rac1 interactor A
400818	6.43e-02	5.16e-03	0.446	-2.79675	-1.24596	34.61	NBPF9	NBPF member 9
4697	6.43e-02	5.16e-03	0.385	2.79703	1.0762	913.35	NDUFA4	NDUFA4 mitochondrial complex associated
5728	6.43e-02	5.16e-03	0.185	-2.79709	-0.517183	292.91	PTEN	phosphatase and tensin homolog
100996763	6.43e-02	5.17e-03	0.402	-2.79627	-1.12466	102.52	NOTCH2NLB	notch 2 N-terminal like B
64965	6.43e-02	5.17e-03	0.261	2.79606	0.730591	92.96	MRPS9	mitochondrial ribosomal protein S9
7389	6.44e-02	5.18e-03	0.273	2.79556	0.762717	66.82	UROD	uroporphyrinogen decarboxylase
6616	6.44e-02	5.19e-03	0.25	2.79504	0.698795	4124.2	SNAP25	synaptosome associated protein 25
118813	6.47e-02	5.22e-03	0.292	2.79322	0.816065	66.82	ZFYVE27	zinc finger FYVE-type containing 27
6693	6.48e-02	5.23e-03	0.686	-2.7924	-1.91502	18.34	SPN	sialophorin
93183	6.49e-02	5.25e-03	0.241	-2.7915	-0.672127	156.21	PIGM	phosphatidylinositol glycan anchor biosynthesis class M
716	6.49e-02	5.25e-03	0.656	-2.79133	-1.8318	70.83	C1S	complement C1s
390595	6.49e-02	5.26e-03	0.399	-2.79095	-1.11309	65.72	UBAP1L	ubiquitin associated protein 1 like
1349	6.49e-02	5.26e-03	0.311	2.79065	0.867194	196.29	COX7B	cytochrome c oxidase subunit 7B
105371867	6.51e-02	5.28e-03	0.498	-2.78933	-1.38944	15.75	LOC105371867	uncharacterized LOC105371867
23769	6.52e-02	5.29e-03	0.406	2.78887	1.13163	65.99	FLRT1	fibronectin leucine rich transmembrane protein 1
105376050	6.53e-02	5.30e-03	0.342	-2.78799	-0.954552	39.3	LOC105376050	uncharacterized LOC105376050
8704	6.54e-02	5.32e-03	0.282	2.78702	0.786256	177.94	B4GALT2	beta-1,4-galactosyltransferase 2
105370011	6.54e-02	5.32e-03	0.387	-2.78723	-1.07986	55.56	LOC105370011	uncharacterized LOC105370011
107984868	6.56e-02	5.35e-03	0.677	-2.78537	-1.88496	25.64	LOC107984868
222389	6.56e-02	5.35e-03	0.514	-2.78515	-1.43171	51.13	BEND7	BEN domain containing 7
2618	6.59e-02	5.38e-03	0.315	2.7832	0.877461	41.31	GART	phosphoribosylglycinamide formyltransferase, phosphoribosylglycinamide synthetase, phosphoribosylaminoimidazole synthetase
7260	6.60e-02	5.39e-03	0.326	2.78257	0.907822	39.63	EIPR1	EARP complex and GARP complex interacting protein 1
101928007	6.60e-02	5.40e-03	0.625	-2.78199	-1.73862	26.69	LOC101928007	uncharacterized LOC101928007
90952	6.60e-02	5.40e-03	0.433	-2.78227	-1.20472	52.03	ESAM	endothelial cell adhesion molecule
117583	6.61e-02	5.41e-03	0.415	-2.7815	-1.15523	65.86	PARD3B	par-3 family cell polarity regulator beta
7531	6.64e-02	5.44e-03	0.206	2.77964	0.572466	1908.11	YWHAE	tyrosine 3-monooxygenase/tryptophan 5-monooxygenase activation protein epsilon
29068	6.64e-02	5.45e-03	0.186	-2.77918	-0.515993	481.61	ZBTB44	zinc finger and BTB domain containing 44
1843	6.64e-02	5.46e-03	0.673	-2.77873	-1.87014	76.14	DUSP1	dual specificity phosphatase 1
6566	6.66e-02	5.48e-03	0.336	-2.77754	-0.933849	239.49	SLC16A1	solute carrier family 16 member 1
28512	6.67e-02	5.49e-03	0.184	2.7766	0.511472	269.58	NKIRAS1	NFKB inhibitor interacting Ras like 1
10933	6.67e-02	5.49e-03	0.268	2.77684	0.743922	2278.04	MORF4L1	mortality factor 4 like 1
4711	6.67e-02	5.50e-03	0.314	2.77594	0.872585	200.67	NDUFB5	NADH:ubiquinone oxidoreductase subunit B5
10457	6.67e-02	5.51e-03	0.548	-2.77531	-1.52013	21.94	GPNMB	glycoprotein nmb
414224	6.67e-02	5.51e-03	0.677	-2.77544	-1.8784	15.04	AGAP12P	ArfGAP with GTPase domain, ankyrin repeat and PH domain 12, pseudogene
5653	6.67e-02	5.51e-03	0.728	2.77557	2.02143	38.17	KLK6	kallikrein related peptidase 6
80728	6.68e-02	5.53e-03	0.499	-2.77446	-1.38538	30.47	ARHGAP39	Rho GTPase activating protein 39
23412	6.75e-02	5.60e-03	0.309	2.77047	0.856472	92.81	COMMD3	COMM domain containing 3
112268151	6.75e-02	5.60e-03	0.263	-2.77045	-0.72778	94.34	LOC112268151	uncharacterized LOC112268151
50861	6.76e-02	5.61e-03	0.291	2.76978	0.805262	532.12	STMN3	stathmin 3
83871	6.77e-02	5.62e-03	0.649	-2.76916	-1.79813	17.04	RAB34	RAB34, member RAS oncogene family
10327	6.79e-02	5.64e-03	0.324	2.768	0.896068	75.82	AKR1A1	aldo-keto reductase family 1 member A1
107985524	6.81e-02	5.68e-03	0.327	-2.7655	-0.903067	48.85	LOC107985524	uncharacterized LOC107985524
10802	6.81e-02	5.68e-03	0.31	-2.76566	-0.856256	44.81	SEC24A	SEC24 homolog A, COPII coat complex component
23382	6.81e-02	5.68e-03	0.452	-2.76574	-1.25133	84.4	AHCYL2	adenosylhomocysteinase like 2
619279	6.81e-02	5.67e-03	0.217	-2.76647	-0.601171	332.69	ZNF704	zinc finger protein 704
7284	6.81e-02	5.68e-03	0.271	2.7655	0.749279	135.56	TUFM	Tu translation elongation factor, mitochondrial
55254	6.81e-02	5.70e-03	0.396	-2.76473	-1.09585	52.92	TMEM39A	transmembrane protein 39A
2558	6.81e-02	5.69e-03	0.345	2.7649	0.954074	178.22	GABRA5	gamma-aminobutyric acid type A receptor subunit alpha5
55150	6.82e-02	5.71e-03	0.542	2.76418	1.49686	15.06	C19orf73	chromosome 19 open reading frame 73
107986428	6.82e-02	5.71e-03	0.52	-2.76379	-1.43766	23.21	LOC107986428	uncharacterized LOC107986428
105378437	6.87e-02	5.76e-03	0.373	-2.76088	-1.0287	39.38	LOC105378437	uncharacterized LOC105378437
5469	6.87e-02	5.76e-03	0.146	-2.7609	-0.403568	375.53	MED1	mediator complex subunit 1
4863	6.89e-02	5.79e-03	0.268	-2.7595	-0.740607	104.06	NPAT	nuclear protein, coactivator of histone transcription
55286	6.89e-02	5.79e-03	0.389	-2.75921	-1.07452	24.89	C4orf19	chromosome 4 open reading frame 19
10651	6.90e-02	5.81e-03	0.281	2.75857	0.775606	138.23	MTX2	metaxin 2
64838	6.90e-02	5.83e-03	0.744	2.75735	2.05114	28.54	FNDC4	fibronectin type III domain containing 4
8836	6.90e-02	5.82e-03	0.4	2.75793	1.10372	27.19	GGH	gamma-glutamyl hydrolase
9849	6.90e-02	5.83e-03	0.275	-2.75712	-0.759218	218.52	ZNF518A	zinc finger protein 518A
6857	6.90e-02	5.83e-03	0.294	2.75747	0.81037	6311.85	SYT1	synaptotagmin 1
23213	6.93e-02	5.86e-03	0.574	2.75571	1.58062	25.1	SULF1	sulfatase 1
7733	6.93e-02	5.86e-03	0.441	-2.75549	-1.21627	24.47	ZNF180	zinc finger protein 180
4790	6.95e-02	5.89e-03	0.404	-2.75391	-1.11139	58.02	NFKB1	nuclear factor kappa B subunit 1
91181	6.95e-02	5.90e-03	0.752	-2.75357	-2.07138	25.21	NUP210L	nucleoporin 210 like
5586	6.96e-02	5.90e-03	0.286	-2.7531	-0.788451	235.29	PKN2	protein kinase N2
9892	6.96e-02	5.92e-03	0.366	2.75229	1.00677	345.09	SNAP91	synaptosome associated protein 91
84131	6.96e-02	5.92e-03	0.252	-2.75209	-0.692979	184.95	CEP78	centrosomal protein 78
9331	6.96e-02	5.92e-03	0.232	2.75198	0.63785	208.04	B4GALT6	beta-1,4-galactosyltransferase 6
4723	6.96e-02	5.93e-03	0.459	2.75162	1.26376	107.18	NDUFV1	NADH:ubiquinone oxidoreductase core subunit V1
375035	6.96e-02	5.94e-03	0.357	-2.75101	-0.981081	166.06	SFT2D2	SFT2 domain containing 2
4256	6.96e-02	5.94e-03	0.561	-2.75111	-1.54431	123.61	MGP	matrix Gla protein
201163	6.97e-02	5.95e-03	0.274	-2.75064	-0.754697	134.89	FLCN	folliculin
966	6.99e-02	5.97e-03	0.179	-2.74942	-0.492339	747.26	CD59	CD59 molecule (CD59 blood group)
5435	7.02e-02	6.01e-03	0.309	2.74738	0.848666	107.44	POLR2F	RNA polymerase II, I and III subunit F
284996	7.03e-02	6.02e-03	0.282	-2.74666	-0.774241	246.78	RNF149	ring finger protein 149
55349	7.03e-02	6.03e-03	0.292	-2.74632	-0.80324	65.59	CHDH	choline dehydrogenase
92689	7.05e-02	6.05e-03	0.456	-2.74523	-1.25228	61.02	FAM114A1	family with sequence similarity 114 member A1
3006	7.05e-02	6.05e-03	0.384	-2.74485	-1.05344	130.09	H1-2	H1.2 linker histone, cluster member
9764	7.07e-02	6.07e-03	0.301	2.74381	0.826089	206.55	KIAA0513	KIAA0513
1298	7.10e-02	6.11e-03	0.544	2.74191	1.49047	19.51	COL9A2	collagen type IX alpha 2 chain
3486	7.11e-02	6.12e-03	0.556	-2.74127	-1.52535	20.96	IGFBP3	insulin like growth factor binding protein 3
50626	7.12e-02	6.13e-03	0.321	2.74059	0.88094	71.69	ZFTRAF1	zinc finger TRAF-type containing 1
343099	7.14e-02	6.17e-03	0.384	-2.73847	-1.05036	75.79	CCDC18	coiled-coil domain containing 18
65005	7.14e-02	6.19e-03	0.286	2.73761	0.783441	56.77	MRPL9	mitochondrial ribosomal protein L9
10180	7.14e-02	6.18e-03	0.228	-2.73802	-0.624171	164.98	RBM6	RNA binding motif protein 6
23469	7.14e-02	6.18e-03	0.254	-2.73802	-0.696587	821.24	PHF3	PHD finger protein 3
28991	7.14e-02	6.19e-03	0.383	2.73749	1.04921	26.99	COMMD5	COMM domain containing 5
55847	7.14e-02	6.18e-03	0.25	2.7383	0.684736	312.54	CISD1	CDGSH iron sulfur domain 1
11015	7.14e-02	6.17e-03	0.28	-2.7387	-0.765636	83.4	KDELR3	KDEL endoplasmic reticulum protein retention receptor 3
6721	7.14e-02	6.18e-03	0.307	2.73815	0.839262	126.19	SREBF2	sterol regulatory element binding transcription factor 2
5465	7.15e-02	6.21e-03	0.451	-2.73649	-1.23521	84.68	PPARA	peroxisome proliferator activated receptor alpha
8263	7.15e-02	6.21e-03	0.377	2.73652	1.03062	44.19	F8A1	coagulation factor VIII associated 1
106635682	7.16e-02	6.23e-03	0.497	-2.73559	-1.36032	146.95	SNORD140	small nucleolar RNA, C/D box 140
28956	7.21e-02	6.27e-03	0.497	2.73308	1.35702	25.72	LAMTOR2	late endosomal/lysosomal adaptor, MAPK and MTOR activator 2
100151683	7.23e-02	6.30e-03	0.412	-2.7318	-1.12424	1367.87	RNU4ATAC	RNA, U4atac small nuclear
92305	7.26e-02	6.33e-03	0.313	2.7302	0.853538	49.28	TMEM129	transmembrane protein 129, E3 ubiquitin ligase
81602	7.27e-02	6.34e-03	0.252	2.72962	0.687184	86.77	CDADC1	cytidine and dCMP deaminase domain containing 1
55859	7.31e-02	6.38e-03	0.302	2.72759	0.824951	1932.96	BEX1	brain expressed X-linked 1
7480	7.31e-02	6.39e-03	0.475	2.72708	1.29572	23.33	WNT10B	Wnt family member 10B
9842	7.31e-02	6.39e-03	0.543	-2.72685	-1.47996	25.76	PLEKHM1	pleckstrin homology and RUN domain containing M1
5110	7.33e-02	6.42e-03	0.445	2.72542	1.21229	828.8	PCMT1	protein-L-isoaspartate (D-aspartate) O-methyltransferase
9317	7.35e-02	6.44e-03	0.298	2.7243	0.811504	100.32	PTER	phosphotriesterase related
375033	7.37e-02	6.46e-03	0.681	-2.72333	-1.85549	30.82	PEAR1	platelet endothelial aggregation receptor 1
8733	7.37e-02	6.47e-03	0.391	2.72304	1.06597	72.69	GPAA1	glycosylphosphatidylinositol anchor attachment 1
594855	7.40e-02	6.50e-03	0.615	2.72134	1.67283	13.43	CPLX3	complexin 3
9941	7.45e-02	6.55e-03	0.312	-2.71878	-0.848437	78.09	EXOG	exo/endonuclease G
27075	7.46e-02	6.57e-03	0.33	2.71794	0.89673	142.21	TSPAN13	tetraspanin 13
6628	7.46e-02	6.57e-03	0.421	2.71784	1.14412	39.12	SNRPB	small nuclear ribonucleoprotein polypeptides B and B1
3309	7.47e-02	6.59e-03	0.247	2.71708	0.671305	792.71	HSPA5	heat shock protein family A (Hsp70) member 5
57690	7.49e-02	6.61e-03	0.19	-2.716	-0.516696	284.65	TNRC6C	trinucleotide repeat containing adaptor 6C
339829	7.50e-02	6.62e-03	0.478	-2.71516	-1.29804	25.55	CCDC39	coiled-coil domain containing 39
10721	7.53e-02	6.70e-03	0.416	-2.71145	-1.12684	27.45	POLQ	DNA polymerase theta
29909	7.53e-02	6.69e-03	0.565	-2.71201	-1.53113	14.3	GPR171	G protein-coupled receptor 171
8449	7.53e-02	6.68e-03	0.449	-2.71231	-1.21709	21.67	DHX16	DEAH-box helicase 16
27145	7.53e-02	6.66e-03	0.434	2.71356	1.17653	94.95	FILIP1	filamin A interacting protein 1
101927550	7.53e-02	6.70e-03	0.49	-2.71122	-1.32862	29.74	LOC101927550	uncharacterized LOC101927550
445577	7.53e-02	6.68e-03	0.272	2.71256	0.73698	84.35	FAM120A2P	family with sequence similarity 120A2, pseudogene
105378480	7.53e-02	6.71e-03	0.441	-2.71112	-1.19689	33.18	LOC105378480	uncharacterized LOC105378480
55208	7.53e-02	6.67e-03	0.379	-2.71291	-1.0291	46.86	DCUN1D2	defective in cullin neddylation 1 domain containing 2
6147	7.53e-02	6.71e-03	0.163	-2.71102	-0.443128	773.46	RPL23A	ribosomal protein L23a
105371800	7.53e-02	6.70e-03	0.524	-2.71143	-1.41963	51.25	LOC105371800	uncharacterized LOC105371800
4831	7.53e-02	6.70e-03	0.342	2.71151	0.928006	115.53	NME2	NME/NM23 nucleoside diphosphate kinase 2
57214	7.53e-02	6.71e-03	0.887	-2.71068	-2.40557	82	CEMIP	cell migration inducing hyaluronidase 1
4048	7.54e-02	6.73e-03	0.276	-2.71004	-0.747363	83.45	LTA4H	leukotriene A4 hydrolase
10207	7.57e-02	6.78e-03	0.356	-2.7075	-0.964316	29.23	PATJ	PATJ crumbs cell polarity complex component
5899	7.57e-02	6.78e-03	0.226	2.70765	0.612568	196.01	RALB	RAS like proto-oncogene B
654364	7.57e-02	6.78e-03	0.346	2.70749	0.936195	117.06	NME1-NME2	NME1-NME2 readthrough
10270	7.58e-02	6.79e-03	0.341	-2.70695	-0.921765	94.18	AKAP8	A-kinase anchoring protein 8
25957	7.59e-02	6.80e-03	0.316	-2.70626	-0.855618	2472.17	PNISR	PNN interacting serine and arginine rich protein
105376447	7.59e-02	6.81e-03	0.497	-2.7061	-1.34379	26.78	LOC105376447	uncharacterized LOC105376447
55052	7.61e-02	6.84e-03	0.296	2.70476	0.801451	130.18	MRPL20	mitochondrial ribosomal protein L20
112268021	7.61e-02	6.85e-03	0.422	-2.70426	-1.1424	103.63	LOC112268021
196441	7.61e-02	6.86e-03	0.255	-2.70376	-0.68852	251.05	ZFC3H1	zinc finger C3H1-type containing
8447	7.61e-02	6.85e-03	0.369	2.70398	0.99682	55.32	DOC2B	double C2 domain beta
440829	7.61e-02	6.84e-03	0.314	2.70429	0.849827	124.9	SHISA8	shisa family member 8
1130	7.62e-02	6.87e-03	0.231	-2.7031	-0.625302	360.07	LYST	lysosomal trafficking regulator
646405	7.64e-02	6.90e-03	0.248	-2.70187	-0.669079	80.72	TPTE2P1	TPTE2 pseudogene 1
3075	7.65e-02	6.91e-03	1.199	-2.7011	-3.2388	77.32	CFH	complement factor H
55170	7.66e-02	6.93e-03	0.508	2.70038	1.37157	12.28	PRMT6	protein arginine methyltransferase 6
1266	7.67e-02	6.94e-03	0.281	-2.69979	-0.758994	89.75	CNN3	calponin 3
4929	7.68e-02	6.96e-03	0.655	2.69898	1.76842	84.56	NR4A2	nuclear receptor subfamily 4 group A member 2
784	7.69e-02	6.97e-03	0.375	2.6981	1.01153	83.59	CACNB3	calcium voltage-gated channel auxiliary subunit beta 3
112268474	7.70e-02	6.98e-03	0.545	-2.69758	-1.471	14.8	LOC112268474	uncharacterized LOC112268474
2101	7.72e-02	7.02e-03	0.238	2.69592	0.642425	525.56	ESRRA	estrogen related receptor alpha
80975	7.72e-02	7.02e-03	0.516	-2.69585	-1.39108	42.68	TMPRSS5	transmembrane serine protease 5
84316	7.72e-02	7.03e-03	0.29	2.69544	0.780855	100.66	NAA38	N-alpha-acetyltransferase 38, NatC auxiliary subunit
47	7.72e-02	7.03e-03	0.295	2.69554	0.794118	114.49	ACLY	ATP citrate lyase
84129	7.76e-02	7.07e-03	0.418	-2.6935	-1.12469	53.48	ACAD11	acyl-CoA dehydrogenase family member 11
9899	7.76e-02	7.08e-03	0.295	2.69318	0.794947	657.55	SV2B	synaptic vesicle glycoprotein 2B
57469	7.78e-02	7.10e-03	0.283	2.69213	0.762123	255.9	PNMA8B	PNMA family member 8B
22807	7.78e-02	7.12e-03	0.46	-2.69116	-1.23662	46.48	IKZF2	IKAROS family zinc finger 2
84310	7.78e-02	7.12e-03	0.3	2.69124	0.806234	112.73	C7orf50	chromosome 7 open reading frame 50
478	7.78e-02	7.12e-03	0.447	2.69123	1.20204	32.53	ATP1A3	ATPase Na+/K+ transporting subunit alpha 3
203259	7.82e-02	7.15e-03	0.292	2.68959	0.786222	284.55	FAM219A	family with sequence similarity 219 member A
84303	7.83e-02	7.18e-03	0.543	2.68844	1.46101	32.07	CHCHD6	coiled-coil-helix-coiled-coil-helix domain containing 6
107986413	7.83e-02	7.20e-03	0.379	-2.68764	-1.01938	68.64	LOC107986413
105376004	7.83e-02	7.19e-03	0.26	-2.68802	-0.699021	89.47	LOC105376004	uncharacterized LOC105376004
27250	7.83e-02	7.20e-03	0.239	-2.6873	-0.64208	148.09	PDCD4	programmed cell death 4
5836	7.83e-02	7.21e-03	0.712	-2.68717	-1.91366	21.75	PYGL	glycogen phosphorylase L
677	7.83e-02	7.20e-03	0.726	-2.68757	-1.95056	649.58	ZFP36L1	ZFP36 ring finger protein like 1
22	7.83e-02	7.18e-03	0.275	-2.68838	-0.738419	69.01	ABCB7	ATP binding cassette subfamily B member 7
132332	7.85e-02	7.23e-03	0.482	2.68593	1.29426	66.91	SMIM43	small integral membrane protein 43
56895	7.87e-02	7.26e-03	0.267	2.68468	0.716977	192.38	AGPAT4	1-acylglycerol-3-phosphate O-acyltransferase 4
6497	7.88e-02	7.27e-03	0.324	-2.68425	-0.868991	264.21	SKI	SKI proto-oncogene
1106	7.89e-02	7.29e-03	0.231	-2.68338	-0.619941	978.99	CHD2	chromodomain helicase DNA binding protein 2
105376830	7.94e-02	7.35e-03	0.426	-2.68069	-1.14321	40.09	LOC105376830	uncharacterized LOC105376830
50813	7.94e-02	7.34e-03	0.5	2.68111	1.33957	63.97	COPS7A	COP9 signalosome subunit 7A
3054	7.94e-02	7.34e-03	0.181	2.68085	0.486224	250.75	HCFC1	host cell factor C1
23683	7.96e-02	7.42e-03	0.407	-2.67745	-1.08982	83.53	PRKD3	protein kinase D3
26059	7.96e-02	7.41e-03	0.227	2.67767	0.608399	740.65	ERC2	ELKS/RAB6-interacting/CAST family member 2
115827	7.96e-02	7.40e-03	0.335	2.67839	0.898519	427.41	RAB3C	RAB3C, member RAS oncogene family
105376037	7.96e-02	7.41e-03	0.801	-2.67775	-2.14515	11.84	LOC105376037	uncharacterized LOC105376037
54838	7.96e-02	7.42e-03	0.22	-2.67744	-0.589785	89.17	WBP1L	WW domain binding protein 1 like
7108	7.96e-02	7.40e-03	0.456	2.67809	1.22182	33.72	TM7SF2	transmembrane 7 superfamily member 2
80349	7.96e-02	7.38e-03	0.338	2.67913	0.906193	34.8	SKIC8	SKI8 subunit of superkiller complex
84515	7.96e-02	7.42e-03	0.509	-2.67742	-1.36279	36.98	MCM8	minichromosome maintenance 8 homologous recombination repair factor
29	7.97e-02	7.43e-03	0.208	2.67684	0.556138	252.67	ABR	ABR activator of RhoGEF and GTPase
1992	8.00e-02	7.47e-03	0.358	-2.67518	-0.956504	46.43	SERPINB1	serpin family B member 1
23640	8.00e-02	7.47e-03	0.449	2.67532	1.20023	15.97	HSPBP1	HSPA (Hsp70) binding protein 1
10815	8.04e-02	7.51e-03	0.428	2.67323	1.14452	211.44	CPLX1	complexin 1
55312	8.04e-02	7.52e-03	0.446	2.67288	1.19141	372.59	RFK	riboflavin kinase
127703	8.04e-02	7.55e-03	0.395	2.67172	1.05418	77.28	C1orf216	chromosome 1 open reading frame 216
54964	8.04e-02	7.55e-03	0.457	-2.67152	-1.22112	41.37	C1orf56	chromosome 1 open reading frame 56
6383	8.04e-02	7.54e-03	0.327	-2.6718	-0.874808	109.98	SDC2	syndecan 2
163	8.04e-02	7.53e-03	0.255	2.67247	0.68163	475.08	AP2B1	adaptor related protein complex 2 subunit beta 1
7001	8.04e-02	7.55e-03	0.457	2.67174	1.22174	23.15	PRDX2	peroxiredoxin 2
114798	8.08e-02	7.59e-03	0.339	2.66957	0.904259	74.22	SLITRK1	SLIT and NTRK like family member 1
10683	8.10e-02	7.62e-03	0.419	2.66831	1.11895	29.16	DLL3	delta like canonical Notch ligand 3
4067	8.11e-02	7.64e-03	0.368	-2.66764	-0.981455	55.05	LYN	LYN proto-oncogene, Src family tyrosine kinase
3638	8.11e-02	7.65e-03	0.357	2.66729	0.951397	129.28	INSIG1	insulin induced gene 1
79152	8.13e-02	7.67e-03	0.792	2.66614	2.11031	20.63	FA2H	fatty acid 2-hydroxylase
101927027	8.16e-02	7.70e-03	0.437	-2.66492	-1.16401	25.01	CHROMR	cholesterol induced regulator of metabolism RNA
6456	8.18e-02	7.73e-03	0.339	2.66374	0.902856	391.61	SH3GL2	SH3 domain containing GRB2 like 2, endophilin A1
4360	8.18e-02	7.73e-03	1.07	-2.66357	-2.84938	59.91	MRC1	mannose receptor C-type 1
56204	8.18e-02	7.74e-03	0.34	-2.66301	-0.905304	61.44	ATOSA	atos homolog A
23031	8.20e-02	7.76e-03	0.36	2.6623	0.957418	124.54	MAST3	microtubule associated serine/threonine kinase 3
400322	8.22e-02	7.79e-03	0.308	-2.66109	-0.820695	142.52	HERC2P2	HERC2 pseudogene 2
51504	8.28e-02	7.85e-03	0.248	2.65842	0.66019	638.01	TRMT112	tRNA methyltransferase activator subunit 11-2
9538	8.32e-02	7.89e-03	0.149	2.6566	0.396567	852.34	EI24	EI24 autophagy associated transmembrane protein
6742	8.32e-02	7.90e-03	0.234	2.6562	0.622174	247.1	SSBP1	single stranded DNA binding protein 1
7534	8.37e-02	7.95e-03	0.213	2.65407	0.565581	2114.21	YWHAZ	tyrosine 3-monooxygenase/tryptophan 5-monooxygenase activation protein zeta
27181	8.37e-02	7.97e-03	0.829	-2.65353	-2.20074	18.63	SIGLEC8	sialic acid binding Ig like lectin 8
8938	8.38e-02	7.98e-03	0.244	2.65302	0.646166	93.94	BAIAP3	BAI1 associated protein 3
727866	8.39e-02	7.99e-03	0.332	2.65243	0.879501	39.97	FAM156B	family with sequence similarity 156 member B
2487	8.41e-02	8.03e-03	0.645	-2.65089	-1.70998	77.57	FRZB	frizzled related protein
51246	8.41e-02	8.03e-03	0.281	2.65081	0.746178	84.53	SHISA5	shisa family member 5
64409	8.43e-02	8.06e-03	0.3	2.6497	0.795284	181.94	GALNT17	polypeptide N-acetylgalactosaminyltransferase 17
144535	8.44e-02	8.07e-03	0.604	-2.64929	-1.60045	25.52	CFAP54	cilia and flagella associated protein 54
2878	8.45e-02	8.11e-03	0.736	-2.64759	-1.94922	13.69	GPX3	glutathione peroxidase 3
53826	8.45e-02	8.10e-03	0.286	2.64808	0.756903	628.73	FXYD6	FXYD domain containing ion transport regulator 6
4947	8.45e-02	8.09e-03	0.307	2.64821	0.814099	142.59	OAZ2	ornithine decarboxylase antizyme 2
9683	8.45e-02	8.10e-03	0.224	-2.64776	-0.593775	190.89	N4BP1	NEDD4 binding protein 1
100129424	8.52e-02	8.17e-03	0.719	-2.6448	-1.90247	16.14	RPL19P12	ribosomal protein L19 pseudogene 12
8444	8.53e-02	8.19e-03	0.416	-2.64407	-1.09939	26.35	DYRK3	dual specificity tyrosine phosphorylation regulated kinase 3
53	8.62e-02	8.29e-03	0.462	2.6401	1.21924	49.82	ACP2	acid phosphatase 2, lysosomal
10231	8.63e-02	8.31e-03	0.3	2.63938	0.792775	253.01	RCAN2	regulator of calcineurin 2
9092	8.63e-02	8.33e-03	0.616	-2.63829	-1.62586	11.6	SART1	spliceosome associated factor 1, recruiter of U4/U6.U5 tri-snRNP
29087	8.63e-02	8.32e-03	0.306	2.63865	0.808495	154.37	THYN1	thymocyte nuclear protein 1
192683	8.63e-02	8.33e-03	0.263	2.63852	0.694792	559.1	SCAMP5	secretory carrier membrane protein 5
226	8.63e-02	8.32e-03	0.308	2.63876	0.811454	203.83	ALDOA	aldolase, fructose-bisphosphate A
148413	8.65e-02	8.35e-03	0.314	2.63751	0.827568	84.27	MRPL20-AS1	MRPL20 antisense RNA 1
50632	8.65e-02	8.36e-03	0.404	2.63719	1.06566	61.17	CALY	calcyon neuron specific vesicular protein
79017	8.67e-02	8.40e-03	0.293	2.63573	0.771841	158.34	GGCT	gamma-glutamylcyclotransferase
101929594	8.67e-02	8.39e-03	0.516	-2.63576	-1.35944	16.8	LOC101929594	uncharacterized LOC101929594
23524	8.69e-02	8.42e-03	0.259	-2.63488	-0.682104	775.61	SRRM2	serine/arginine repetitive matrix 2
112268106	8.70e-02	8.43e-03	0.272	-2.63415	-0.717668	52.12	LOC112268106	uncharacterized LOC112268106
51239	8.71e-02	8.46e-03	0.398	2.63326	1.04676	47.56	ANKRD39	ankyrin repeat domain 39
55273	8.71e-02	8.45e-03	0.635	-2.63351	-1.6731	16.39	TMEM100	transmembrane protein 100
134359	8.73e-02	8.49e-03	0.504	-2.63202	-1.32676	14.76	POC5	POC5 centriolar protein
285440	8.74e-02	8.50e-03	0.379	-2.63142	-0.998232	37.66	CYP4V2	cytochrome P450 family 4 subfamily V member 2
7756	8.74e-02	8.50e-03	0.161	-2.63144	-0.423185	364.59	ZNF207	zinc finger protein 207
55345	8.74e-02	8.52e-03	0.482	-2.63089	-1.26849	29.67	ZGRF1	zinc finger GRF-type containing 1
2182	8.76e-02	8.54e-03	0.202	2.6301	0.531535	283.72	ACSL4	acyl-CoA synthetase long chain family member 4
1356	8.76e-02	8.55e-03	0.588	-2.62963	-1.54568	39.86	CP	ceruloplasmin
50	8.77e-02	8.56e-03	0.199	2.62925	0.523459	178.72	ACO2	aconitase 2
6629	8.82e-02	8.61e-03	0.248	2.62701	0.65274	249.72	SNRPB2	small nuclear ribonucleoprotein polypeptide B2
26112	8.82e-02	8.63e-03	0.491	-2.62651	-1.2905	51.79	CCDC69	coiled-coil domain containing 69
26799	8.82e-02	8.63e-03	0.406	-2.62639	-1.06538	61.88	SNORD50A	small nucleolar RNA, C/D box 50A
51286	8.83e-02	8.65e-03	0.451	2.62572	1.18468	335.18	CEND1	cell cycle exit and neuronal differentiation 1
54865	8.84e-02	8.66e-03	0.296	2.625	0.777867	133.3	GPATCH4	G-patch domain containing 4 (gene/pseudogene)
51447	8.84e-02	8.67e-03	0.217	-2.62483	-0.569209	173.48	IP6K2	inositol hexakisphosphate kinase 2
105376090	8.84e-02	8.68e-03	0.547	-2.62453	-1.43432	16.46	LOC105376090	uncharacterized LOC105376090
2120	8.84e-02	8.68e-03	0.38	-2.62441	-0.997751	40.29	ETV6	ETS variant transcription factor 6
388389	8.84e-02	8.69e-03	0.602	-2.624	-1.5804	19.06	CCDC103	coiled-coil domain containing 103
103611157	8.90e-02	8.75e-03	0.334	-2.62149	-0.875942	107.94	TGFB2-OT1	TGFB2 overlapping transcript 1
1933	8.90e-02	8.77e-03	0.202	2.62104	0.530554	436.11	EEF1B2	eukaryotic translation elongation factor 1 beta 2
10140	8.91e-02	8.78e-03	0.406	-2.62038	-1.0626	103.05	TOB1	transducer of ERBB2, 1
9922	8.93e-02	8.80e-03	0.272	2.61954	0.712599	144.16	IQSEC1	IQ motif and Sec7 domain ArfGEF 1
353497	8.94e-02	8.82e-03	0.568	-2.61904	-1.4872	12.04	POLN	DNA polymerase nu
102723694	8.94e-02	8.83e-03	0.471	-2.61851	-1.23401	33.65	MIR30DHG	MIR30D and MIR30B host gene
55182	8.95e-02	8.86e-03	0.225	2.61756	0.590237	458.77	RNF220	ring finger protein 220
8743	8.95e-02	8.87e-03	0.57	-2.61696	-1.49294	17.69	TNFSF10	TNF superfamily member 10
441601	8.95e-02	8.86e-03	0.47	2.61722	1.2308	16.94	SEPTIN7P11	septin 7 pseudogene 11
115939	8.95e-02	8.87e-03	0.246	2.61719	0.644316	93.86	TSR3	TSR3 ribosome maturation factor
284391	8.95e-02	8.86e-03	0.68	-2.61729	-1.77849	21.36	ZNF844	zinc finger protein 844
29789	8.96e-02	8.89e-03	0.329	2.61634	0.861971	173.94	OLA1	Obg like ATPase 1
101926953	8.96e-02	8.89e-03	0.281	-2.61623	-0.734795	69.11	LOC101926953	uncharacterized LOC101926953
2192	8.96e-02	8.91e-03	0.679	-2.61564	-1.77599	32.06	FBLN1	fibulin 1
4781	8.98e-02	8.93e-03	0.203	-2.61454	-0.531691	658.44	NFIB	nuclear factor I B
28984	8.98e-02	8.93e-03	0.557	-2.61474	-1.45635	34.47	RGCC	regulator of cell cycle
10694	8.98e-02	8.95e-03	0.283	2.6141	0.739053	300.42	CCT8	chaperonin containing TCP1 subunit 8
5985	8.99e-02	8.96e-03	0.256	2.61371	0.669191	78	RFC5	replication factor C subunit 5
100288805	8.99e-02	8.98e-03	0.507	-2.61265	-1.32561	74.1	HYDIN2	HYDIN axonemal central pair apparatus protein 2 (pseudogene)
4712	8.99e-02	8.98e-03	0.292	2.61269	0.762342	84.74	NDUFB6	NADH:ubiquinone oxidoreductase subunit B6
10488	8.99e-02	8.98e-03	0.23	2.613	0.601179	155.49	CREB3	cAMP responsive element binding protein 3
7003	8.99e-02	8.98e-03	0.312	-2.61287	-0.814669	235.97	TEAD1	TEA domain transcription factor 1
79929	9.00e-02	9.00e-03	0.433	2.61208	1.12984	79.09	MAP6D1	MAP6 domain containing 1
219736	9.00e-02	9.01e-03	0.251	-2.61169	-0.656574	214.53	STOX1	storkhead box 1
55209	9.07e-02	9.12e-03	0.226	-2.6077	-0.589022	828.91	SETD5	SET domain containing 5
168667	9.07e-02	9.11e-03	0.637	2.60779	1.66159	19.19	BMPER	BMP binding endothelial regulator
84329	9.07e-02	9.11e-03	0.467	-2.60804	-1.21676	33.08	HVCN1	hydrogen voltage gated channel 1
6543	9.07e-02	9.11e-03	0.341	2.60804	0.888858	147.36	SLC8A2	solute carrier family 8 member A2
4576	9.07e-02	9.10e-03	0.33	2.60834	0.859535	328.06	TRNT	tRNA-Thr
10252	9.08e-02	9.14e-03	0.727	-2.60672	-1.89549	14.04	SPRY1	sprouty RTK signaling antagonist 1
105376239	9.08e-02	9.14e-03	0.422	-2.60682	-1.09971	38.56	LOC105376239	uncharacterized LOC105376239
3908	9.10e-02	9.17e-03	0.411	-2.60571	-1.07041	87.22	LAMA2	laminin subunit alpha 2
9978	9.13e-02	9.20e-03	0.227	2.60465	0.591264	193.28	RBX1	ring-box 1
220979	9.13e-02	9.20e-03	0.762	-2.60435	-1.98553	15.86	ZNF22-AS1	ZNF22 antisense RNA 1
51164	9.13e-02	9.22e-03	0.259	2.60397	0.673401	196.17	DCTN4	dynactin subunit 4
23036	9.13e-02	9.22e-03	0.166	-2.60361	-0.43145	562.8	ZNF292	zinc finger protein 292
23361	9.18e-02	9.28e-03	0.404	-2.60146	-1.05061	25.8	ZNF629	zinc finger protein 629
79809	9.21e-02	9.31e-03	0.253	-2.60033	-0.656865	86.77	TTC21B	tetratricopeptide repeat domain 21B
53832	9.22e-02	9.33e-03	0.635	-2.5996	-1.65095	14.18	IL20RA	interleukin 20 receptor subunit alpha
23137	9.23e-02	9.35e-03	0.352	-2.59906	-0.915091	162.35	SMC5	structural maintenance of chromosomes 5
55110	9.23e-02	9.36e-03	0.682	2.59876	1.77337	13.09	MAGOHB	mago homolog B, exon junction complex subunit
10056	9.24e-02	9.39e-03	0.309	2.59747	0.801756	123.02	FARSB	phenylalanyl-tRNA synthetase subunit beta
71	9.24e-02	9.39e-03	0.342	2.59754	0.88786	1413.07	ACTG1	actin gamma 1
147429	9.24e-02	9.37e-03	0.559	-2.59822	-1.45259	28.57	AQP4-AS1	AQP4 antisense RNA 1
770	9.24e-02	9.39e-03	0.33	2.59748	0.857139	278.82	CA11	carbonic anhydrase 11
23139	9.26e-02	9.43e-03	0.385	2.59601	0.999535	49.67	MAST2	microtubule associated serine/threonine kinase 2
100505741	9.26e-02	9.43e-03	0.411	-2.59596	-1.06731	28.81	SPATA1	spermatogenesis associated 1
4958	9.26e-02	9.44e-03	0.637	-2.59571	-1.65333	30.67	OMD	osteomodulin
29916	9.28e-02	9.47e-03	0.294	2.59474	0.763299	40.66	SNX11	sorting nexin 11
2533	9.29e-02	9.48e-03	0.49	-2.59427	-1.27039	75.44	FYB1	FYN binding protein 1
114784	9.32e-02	9.52e-03	0.326	-2.5929	-0.845943	83.74	CSMD2	CUB and Sushi multiple domains 2
26073	9.32e-02	9.53e-03	0.215	2.59247	0.558505	95.95	POLDIP2	DNA polymerase delta interacting protein 2
54998	9.38e-02	9.60e-03	0.47	2.58986	1.21642	49.09	AURKAIP1	aurora kinase A interacting protein 1
149041	9.38e-02	9.60e-03	0.257	-2.5899	-0.665057	176.94	RC3H1	ring finger and CCCH-type domains 1
7915	9.39e-02	9.62e-03	0.184	2.58907	0.476996	417.39	ALDH5A1	aldehyde dehydrogenase 5 family member A1
129080	9.39e-02	9.62e-03	0.503	-2.58911	-1.30132	25.03	EMID1	EMI domain containing 1
7155	9.39e-02	9.63e-03	0.177	2.58881	0.457493	570.92	TOP2B	DNA topoisomerase II beta
9581	9.40e-02	9.65e-03	0.241	2.58797	0.624005	1197.9	PREPL	prolyl endopeptidase like
23063	9.41e-02	9.68e-03	0.209	-2.5872	-0.541867	254.82	WAPL	WAPL cohesin release factor
64762	9.41e-02	9.67e-03	0.322	-2.58737	-0.833716	103.41	GAREM1	GRB2 associated regulator of MAPK1 subtype 1
149013	9.45e-02	9.73e-03	0.35	-2.58531	-0.903785	65.83	NBPF12	NBPF member 12
4117	9.45e-02	9.73e-03	0.365	-2.58533	-0.944757	37.11	MAK	male germ cell associated kinase
105369559	9.45e-02	9.74e-03	0.386	-2.58492	-0.997914	94.36	LOC105369559	uncharacterized LOC105369559
652	9.47e-02	9.76e-03	0.513	-2.58415	-1.32463	42.53	BMP4	bone morphogenetic protein 4
11064	9.49e-02	9.79e-03	0.26	-2.58311	-0.671003	148.98	CNTRL	centriolin
55748	9.51e-02	9.82e-03	0.32	2.58221	0.825113	145.18	CNDP2	carnosine dipeptidase 2
1609	9.51e-02	9.84e-03	0.388	2.58142	1.00101	41.32	DGKQ	diacylglycerol kinase theta
51399	9.51e-02	9.84e-03	0.289	2.58148	0.746649	216.47	TRAPPC4	trafficking protein particle complex subunit 4
10957	9.52e-02	9.85e-03	0.366	-2.58093	-0.944526	295.45	PNRC1	proline rich nuclear receptor coactivator 1
11178	9.52e-02	9.86e-03	0.429	2.58061	1.1076	201.5	LZTS1	leucine zipper tumor suppressor 1
3191	9.52e-02	9.87e-03	0.409	2.58052	1.05426	32.05	HNRNPL	heterogeneous nuclear ribonucleoprotein L
2670	9.54e-02	9.90e-03	0.466	-2.57947	-1.20266	2473.56	GFAP	glial fibrillary acidic protein
51660	9.56e-02	9.92e-03	0.21	2.5787	0.541643	129.52	MPC1	mitochondrial pyruvate carrier 1
93134	9.57e-02	9.94e-03	0.642	-2.57777	-1.65514	13.02	ZNF561	zinc finger protein 561
80309	9.58e-02	9.97e-03	0.493	2.57672	1.27107	32.77	SPHKAP	SPHK1 interactor, AKAP domain containing
55079	9.58e-02	9.97e-03	0.652	2.57691	1.68009	56.94	FEZF2	FEZ family zinc finger 2
6098	9.58e-02	9.96e-03	0.543	-2.5772	-1.40044	51.38	ROS1	ROS proto-oncogene 1, receptor tyrosine kinase
284184	9.58e-02	9.96e-03	0.186	2.57708	0.478054	228.2	NDUFAF8	NADH:ubiquinone oxidoreductase complex assembly factor 8
105378723	9.59e-02	1.00e-02	0.564	-2.57562	-1.452	16	LOC105378723	uncharacterized LOC105378723
196047	9.59e-02	1.00e-02	0.445	-2.57583	-1.14548	121.88	EMX2OS	EMX2 opposite strand/antisense RNA
84268	9.59e-02	1.00e-02	0.272	2.57595	0.701834	95.18	RPAIN	RPA interacting protein
134	9.59e-02	1.00e-02	0.386	2.57416	0.992792	50.96	ADORA1	adenosine A1 receptor
151393	9.59e-02	1.00e-02	0.512	-2.57446	-1.3184	174.57	RMDN2	regulator of microtubule dynamics 2
5019	9.59e-02	1.00e-02	0.332	2.57423	0.855128	179.28	OXCT1	3-oxoacid CoA-transferase 1
2550	9.59e-02	1.01e-02	0.303	2.57325	0.778873	1002.26	GABBR1	gamma-aminobutyric acid type B receptor subunit 1
1740	9.59e-02	1.00e-02	0.203	2.57461	0.523201	794.42	DLG2	discs large MAGUK scaffold protein 2
1017	9.59e-02	1.01e-02	0.519	-2.57406	-1.33585	20.6	CDK2	cyclin dependent kinase 2
112694756	9.59e-02	1.01e-02	0.314	2.57364	0.807797	200.41	LOC112694756	uncharaterized LOC112694756
28316	9.59e-02	1.01e-02	0.379	-2.5732	-0.976074	95.07	CDH20	cadherin 20
7454	9.59e-02	1.01e-02	0.716	-2.5735	-1.84186	19.8	WAS	WASP actin nucleation promoting factor
56994	9.64e-02	1.01e-02	0.304	-2.57132	-0.781436	162.85	CHPT1	choline phosphotransferase 1
367	9.68e-02	1.02e-02	0.529	-2.56945	-1.36024	26.12	AR	androgen receptor
113246	9.70e-02	1.02e-02	0.321	2.56843	0.824729	99.92	C12orf57	chromosome 12 open reading frame 57
6678	9.72e-02	1.02e-02	0.345	-2.56749	-0.885644	260.9	SPARC	secreted protein acidic and cysteine rich
55611	9.74e-02	1.03e-02	0.44	2.56667	1.12888	91.63	OTUB1	OTU deubiquitinase, ubiquitin aldehyde binding 1
56884	9.75e-02	1.03e-02	0.399	2.56591	1.0235	53.92	FSTL5	follistatin like 5
2990	9.77e-02	1.03e-02	0.431	-2.56498	-1.106	28.28	GUSB	glucuronidase beta
79940	9.79e-02	1.03e-02	0.375	-2.5641	-0.962129	65.21	LINC00472	long intergenic non-protein coding RNA 472
3597	9.79e-02	1.03e-02	0.505	-2.56395	-1.29596	58.74	IL13RA1	interleukin 13 receptor subunit alpha 1
22948	9.79e-02	1.04e-02	0.213	2.56355	0.547018	183.88	CCT5	chaperonin containing TCP1 subunit 5
79154	9.82e-02	1.04e-02	0.675	2.56242	1.73044	13.9	DHRS11	dehydrogenase/reductase 11
1327	9.83e-02	1.04e-02	0.285	2.56143	0.729457	668.43	COX4I1	cytochrome c oxidase subunit 4I1
171568	9.83e-02	1.04e-02	0.192	2.56133	0.49276	184.75	POLR3H	RNA polymerase III subunit H
4084	9.85e-02	1.04e-02	0.384	-2.56065	-0.983412	81.68	MXD1	MAX dimerization protein 1
27347	9.87e-02	1.05e-02	0.263	2.55946	0.673943	487.09	STK39	serine/threonine kinase 39
2023	9.88e-02	1.05e-02	0.203	2.55877	0.520376	609.7	ENO1	enolase 1
6451	9.88e-02	1.05e-02	0.2	-2.55867	-0.511945	342	SH3BGRL	SH3 domain binding glutamate rich protein like
5480	9.88e-02	1.05e-02	0.569	-2.55818	-1.45675	16.6	PPIC	peptidylprolyl isomerase C
222255	9.88e-02	1.05e-02	0.261	-2.55816	-0.668162	108.63	ATXN7L1	ataxin 7 like 1
100527950	9.91e-02	1.06e-02	0.521	-2.55679	-1.33219	13.87	GJA9-MYCBP	GJA9-MYCBP readthrough
4677	9.91e-02	1.06e-02	0.205	2.557	0.523115	583.46	NARS1	asparaginyl-tRNA synthetase 1
2768	9.93e-02	1.06e-02	0.304	-2.55536	-0.776953	166.3	GNA12	G protein subunit alpha 12
4038	9.93e-02	1.06e-02	0.434	-2.55548	-1.10817	116.33	LRP4	LDL receptor related protein 4
2258	9.95e-02	1.06e-02	0.39	2.55435	0.995095	175.23	FGF13	fibroblast growth factor 13
7750	9.96e-02	1.07e-02	0.206	-2.55393	-0.526003	257.37	ZMYM2	zinc finger MYM-type containing 2
4209	9.98e-02	1.07e-02	0.325	2.5529	0.830619	118.74	MEF2D	myocyte enhancer factor 2D
4706	9.99e-02	1.07e-02	0.349	2.55239	0.890788	498.39	NDUFAB1	NADH:ubiquinone oxidoreductase subunit AB1
51507	9.99e-02	1.07e-02	0.213	2.55224	0.544	312.43	RTF2	replication termination factor 2
535	9.99e-02	1.07e-02	0.308	2.55147	0.786616	752.19	ATP6V0A1	ATPase H+ transporting V0 subunit a1
6397	9.99e-02	1.07e-02	0.426	-2.55171	-1.08687	191.07	SEC14L1	SEC14 like lipid binding 1
9016	9.99e-02	1.07e-02	0.41	2.55147	1.04635	86.4	SLC25A14	solute carrier family 25 member 14
26054	1.00e-01	1.08e-02	0.221	-2.54958	-0.562778	490.01	SENP6	SUMO specific peptidase 6
90268	1.01e-01	1.08e-02	0.286	-2.54874	-0.729525	80.42	OTULIN	OTU deubiquitinase with linear linkage specificity
686	1.01e-01	1.08e-02	0.381	-2.54824	-0.971098	72.65	BTD	biotinidase
23613	1.01e-01	1.08e-02	0.218	-2.54846	-0.55443	391.94	ZMYND8	zinc finger MYND-type containing 8
3336	1.01e-01	1.09e-02	0.356	2.54742	0.907107	149.69	HSPE1	heat shock protein family E (Hsp10) member 1
89122	1.01e-01	1.09e-02	0.347	-2.54737	-0.884147	93.72	TRIM4	tripartite motif containing 4
55284	1.01e-01	1.09e-02	0.217	-2.54723	-0.552239	210.98	UBE2W	ubiquitin conjugating enzyme E2 W
202333	1.01e-01	1.09e-02	0.355	-2.54685	-0.903387	92.95	CMYA5	cardiomyopathy associated 5
116832	1.01e-01	1.09e-02	0.59	2.54576	1.50287	13.9	RPL39L	ribosomal protein L39 like
84278	1.01e-01	1.09e-02	0.409	2.5455	1.04012	40.13	MFSD14CP	major facilitator superfamily domain containing 14C, pseudogene
7099	1.01e-01	1.09e-02	0.404	-2.54536	-1.02818	111.93	TLR4	toll like receptor 4
1861	1.01e-01	1.09e-02	0.367	2.54481	0.934633	49.53	TOR1A	torsin family 1 member A
6327	1.01e-01	1.09e-02	0.355	2.54504	0.903521	521.74	SCN2B	sodium voltage-gated channel beta subunit 2
6827	1.01e-01	1.09e-02	0.24	2.54466	0.609447	210.96	SUPT4H1	SPT4 homolog, DSIF elongation factor subunit
107985541	1.01e-01	1.09e-02	0.475	-2.5459	-1.20864	45.92	LOC107985541	uncharacterized LOC107985541
9636	1.01e-01	1.09e-02	0.535	2.54437	1.36165	13.28	ISG15	ISG15 ubiquitin like modifier
3431	1.01e-01	1.10e-02	0.496	-2.5436	-1.26163	46.76	SP110	SP110 nuclear body protein
419	1.01e-01	1.10e-02	0.531	-2.54351	-1.35017	33.75	ART3	ADP-ribosyltransferase 3 (inactive)
117177	1.01e-01	1.10e-02	0.248	2.54306	0.6303	418.77	RAB3IP	RAB3A interacting protein
9320	1.02e-01	1.11e-02	0.169	-2.53923	-0.430232	810.19	TRIP12	thyroid hormone receptor interactor 12
81605	1.02e-01	1.11e-02	0.294	2.53932	0.747272	78.57	URM1	ubiquitin related modifier 1
5509	1.02e-01	1.11e-02	0.372	-2.53955	-0.944672	52.08	PPP1R3D	protein phosphatase 1 regulatory subunit 3D
2847	1.02e-01	1.11e-02	0.64	2.54003	1.62616	35.5	MCHR1	melanin concentrating hormone receptor 1
29057	1.02e-01	1.11e-02	0.331	2.53975	0.84048	40.26	FAM156A	family with sequence similarity 156 member A
9110	1.02e-01	1.11e-02	0.27	2.53864	0.685794	116.2	MTMR4	myotubularin related protein 4
8436	1.02e-01	1.12e-02	0.467	-2.537	-1.18587	68.58	CAVIN2	caveolae associated protein 2
65983	1.02e-01	1.12e-02	0.409	-2.53693	-1.0368	298.56	GRAMD2B	GRAM domain containing 2B
7289	1.02e-01	1.12e-02	0.359	-2.53703	-0.911167	68.18	TULP3	TUB like protein 3
23122	1.02e-01	1.12e-02	0.211	2.53624	0.5344	876.34	CLASP2	cytoplasmic linker associated protein 2
4707	1.02e-01	1.12e-02	0.347	2.53554	0.879716	264.17	NDUFB1	NADH:ubiquinone oxidoreductase subunit B1
4698	1.02e-01	1.12e-02	0.254	2.53505	0.644561	1858.93	NDUFA5	NADH:ubiquinone oxidoreductase subunit A5
101930275	1.03e-01	1.13e-02	0.59	-2.53251	-1.49449	41	MTUS1-DT	MTUS1 divergent transcript
6880	1.03e-01	1.14e-02	0.316	2.53129	0.799629	92.62	TAF9	TATA-box binding protein associated factor 9
22890	1.03e-01	1.14e-02	0.244	-2.5311	-0.617856	84.51	ZBTB1	zinc finger and BTB domain containing 1
106632264	1.04e-01	1.14e-02	0.797	-2.52998	-2.01607	756.45	RNA28SN1	RNA, 28S ribosomal N1
23328	1.04e-01	1.14e-02	0.254	-2.52941	-0.642585	382.86	SASH1	SAM and SH3 domain containing 1
6713	1.04e-01	1.14e-02	0.29	2.52962	0.732413	105.9	SQLE	squalene epoxidase
894	1.04e-01	1.15e-02	0.293	2.52791	0.740983	547.46	CCND2	cyclin D2
125988	1.04e-01	1.15e-02	0.393	2.52798	0.993563	32.81	MICOS13	mitochondrial contact site and cristae organizing system subunit 13
6926	1.04e-01	1.15e-02	0.492	-2.52763	-1.24334	80.23	TBX3	T-box transcription factor 3
79794	1.04e-01	1.15e-02	0.258	2.5268	0.65073	115.23	SPRING1	SREBF pathway regulator in golgi 1
102546226	1.04e-01	1.15e-02	0.741	-2.52612	-1.87249	12.71	LINC02060	long intergenic non-protein coding RNA 2060
105371271	1.04e-01	1.15e-02	0.488	-2.52594	-1.23188	19.66	LOC105371271	uncharacterized LOC105371271
6538	1.04e-01	1.15e-02	0.274	-2.52562	-0.692742	112.71	SLC6A11	solute carrier family 6 member 11
85463	1.04e-01	1.16e-02	0.293	-2.52543	-0.738695	56.78	ZC3H12C	zinc finger CCCH-type containing 12C
101059938	1.05e-01	1.16e-02	0.384	-2.52448	-0.9682	30.68	NPIPA7	nuclear pore complex interacting protein family member A7
160622	1.05e-01	1.16e-02	0.498	2.52418	1.25718	58.1	TAMALIN	trafficking regulator and scaffold protein tamalin
107986372	1.05e-01	1.16e-02	0.369	2.52273	0.93035	23.62	LOC107986372	mitochondrial import receptor subunit TOM5 homolog
107986373	1.05e-01	1.16e-02	0.369	2.52273	0.93035	23.62	LOC107986373	mitochondrial import receptor subunit TOM5 homolog
116443	1.05e-01	1.16e-02	0.435	2.52282	1.09746	34.48	GRIN3A	glutamate ionotropic receptor NMDA type subunit 3A
56262	1.05e-01	1.16e-02	0.297	-2.52343	-0.749991	206.39	LRRC8A	leucine rich repeat containing 8 VRAC subunit A
767558	1.05e-01	1.17e-02	0.17	2.52193	0.428234	646.03	LUZP6	leucine zipper protein 6
136319	1.05e-01	1.17e-02	0.17	2.52193	0.428234	646.03	MTPN	myotrophin
10452	1.05e-01	1.17e-02	0.306	2.52204	0.772522	39.98	TOMM40	translocase of outer mitochondrial membrane 40
109864272	1.05e-01	1.17e-02	0.799	-2.52042	-2.01422	759.46	RNA28SN4	RNA, 28S ribosomal N4
64801	1.05e-01	1.17e-02	0.381	2.51976	0.958866	41.69	ARV1	ARV1 homolog, fatty acid homeostasis modulator
140890	1.05e-01	1.18e-02	0.232	-2.51912	-0.585664	469.91	SREK1	splicing regulatory glutamic acid and lysine rich protein 1
170954	1.05e-01	1.18e-02	0.435	-2.51923	-1.09644	42.79	PPP1R18	protein phosphatase 1 regulatory subunit 18
92335	1.05e-01	1.18e-02	0.338	2.51939	0.852634	39.95	STRADA	STE20 related adaptor alpha
100008589	1.05e-01	1.18e-02	0.8	-2.51922	-2.01471	757.46	RNA28SN5	RNA, 28S ribosomal N5
28951	1.06e-01	1.18e-02	0.32	2.51738	0.804599	202.94	TRIB2	tribbles pseudokinase 2
51366	1.06e-01	1.19e-02	0.203	-2.51599	-0.511752	321.83	UBR5	ubiquitin protein ligase E3 component n-recognin 5
64777	1.06e-01	1.19e-02	0.344	2.51513	0.865584	60.1	RMND5B	required for meiotic nuclear division 5 homolog B
54504	1.06e-01	1.19e-02	0.554	-2.51533	-1.39266	67.21	CPVL	carboxypeptidase vitellogenic like
8501	1.06e-01	1.19e-02	0.801	-2.51467	-2.01494	13.14	SLC43A1	solute carrier family 43 member 1
54602	1.06e-01	1.19e-02	0.243	2.51435	0.609794	343.23	NDFIP2	Nedd4 family interacting protein 2
51655	1.06e-01	1.19e-02	0.423	-2.51388	-1.06232	98.06	RASD1	ras related dexamethasone induced 1
84300	1.06e-01	1.20e-02	0.427	2.51324	1.07272	31.61	UQCC2	ubiquinol-cytochrome c reductase complex assembly factor 2
23526	1.06e-01	1.20e-02	0.502	-2.51278	-1.26134	25.09	ARHGAP45	Rho GTPase activating protein 45
6500	1.07e-01	1.20e-02	0.253	2.51141	0.63586	1062.99	SKP1	S-phase kinase associated protein 1
64172	1.07e-01	1.21e-02	0.379	-2.5087	-0.951746	60.79	OSGEPL1	O-sialoglycoprotein endopeptidase like 1
55294	1.07e-01	1.21e-02	0.311	2.50881	0.77931	1983.54	FBXW7	F-box and WD repeat domain containing 7
10888	1.07e-01	1.21e-02	0.569	-2.50894	-1.42748	23.95	GPR83	G protein-coupled receptor 83
147657	1.07e-01	1.21e-02	0.418	-2.50929	-1.04925	30	ZNF480	zinc finger protein 480
7554	1.07e-01	1.21e-02	0.442	-2.50889	-1.10866	22.86	ZNF8	zinc finger protein 8
114991	1.08e-01	1.22e-02	0.397	-2.50657	-0.995407	66.84	ZNF618	zinc finger protein 618
7384	1.08e-01	1.22e-02	0.309	2.50623	0.773818	62.55	UQCRC1	ubiquinol-cytochrome c reductase core protein 1
65250	1.08e-01	1.23e-02	0.205	-2.50481	-0.513162	520.72	CPLANE1	ciliogenesis and planar polarity effector complex subunit 1
103695433	1.09e-01	1.23e-02	0.5	-2.5031	-1.25074	14.58	LINC01322	long intergenic non-protein coding RNA 1322
152302	1.09e-01	1.24e-02	0.644	2.50158	1.61098	11.69	CIDECP1	CIDEC pseudogene 1
5601	1.10e-01	1.24e-02	0.278	2.49975	0.694849	156.81	MAPK9	mitogen-activated protein kinase 9
54914	1.10e-01	1.25e-02	0.259	2.49892	0.647257	86.94	FOCAD	focadhesin
57180	1.10e-01	1.25e-02	0.285	2.49864	0.7109	136.83	ACTR3B	actin related protein 3B
3148	1.10e-01	1.25e-02	0.471	-2.49822	-1.17556	68.57	HMGB2	high mobility group box 2
5159	1.10e-01	1.25e-02	0.389	-2.49736	-0.972092	82.72	PDGFRB	platelet derived growth factor receptor beta
27072	1.10e-01	1.25e-02	0.194	2.49721	0.484297	284.39	VPS41	VPS41 subunit of HOPS complex
11047	1.10e-01	1.25e-02	0.31	2.49755	0.77449	41.93	ADRM1	ADRM1 26S proteasome ubiquitin receptor
6335	1.10e-01	1.25e-02	0.363	-2.49659	-0.90719	43.86	SCN9A	sodium voltage-gated channel alpha subunit 9
2224	1.10e-01	1.26e-02	0.371	2.49405	0.924297	35.92	FDPS	farnesyl diphosphate synthase
23037	1.10e-01	1.26e-02	0.353	-2.49416	-0.880977	298.96	PDZD2	PDZ domain containing 2
29093	1.10e-01	1.26e-02	0.457	2.49471	1.1401	36.9	MRPL22	mitochondrial ribosomal protein L22
4736	1.10e-01	1.26e-02	0.294	2.49507	0.73322	824.31	RPL10A	ribosomal protein L10a
112	1.10e-01	1.26e-02	0.439	-2.49496	-1.095	16.7	ADCY6	adenylate cyclase 6
150248	1.10e-01	1.26e-02	0.53	2.49487	1.32335	19.5	C22orf15	chromosome 22 open reading frame 15
203523	1.10e-01	1.26e-02	0.411	2.49446	1.02405	24.74	ZNF449	zinc finger protein 449
9662	1.10e-01	1.27e-02	0.312	-2.49317	-0.77852	54.96	CEP135	centrosomal protein 135
252983	1.10e-01	1.27e-02	0.371	-2.49291	-0.92541	43.56	STXBP4	syntaxin binding protein 4
388662	1.11e-01	1.27e-02	0.234	2.49199	0.584198	122.07	SLC6A17	solute carrier family 6 member 17
55964	1.11e-01	1.27e-02	0.323	2.49141	0.805045	200.38	SEPTIN3	septin 3
84851	1.11e-01	1.28e-02	0.363	-2.49064	-0.904315	124.42	TRIM52	tripartite motif containing 52
79864	1.11e-01	1.28e-02	0.321	-2.48926	-0.797883	48.92	JHY	junctional cadherin complex regulator
55745	1.11e-01	1.28e-02	0.217	-2.48884	-0.54052	209.41	AP5M1	adaptor related protein complex 5 subunit mu 1
10458	1.12e-01	1.28e-02	0.241	2.48801	0.599647	801.34	BAIAP2	BAR/IMD domain containing adaptor protein 2
23378	1.12e-01	1.29e-02	0.319	-2.48719	-0.79225	95.47	RRP8	ribosomal RNA processing 8
163126	1.12e-01	1.29e-02	0.362	2.48713	0.899442	116.32	EID2	EP300 interacting inhibitor of differentiation 2
5692	1.12e-01	1.29e-02	0.238	2.48602	0.591285	159.26	PSMB4	proteasome 20S subunit beta 4
140739	1.12e-01	1.29e-02	0.327	2.48595	0.813996	75.47	UBE2F	ubiquitin conjugating enzyme E2 F (putative)
2026	1.13e-01	1.30e-02	0.393	2.48338	0.977028	1455.42	ENO2	enolase 2
8648	1.13e-01	1.30e-02	0.22	-2.48251	-0.547038	460.03	NCOA1	nuclear receptor coactivator 1
963	1.13e-01	1.31e-02	0.484	-2.48084	-1.20069	25.75	CD53	CD53 molecule
57645	1.13e-01	1.31e-02	0.261	-2.48134	-0.647782	120.38	POGK	pogo transposable element derived with KRAB domain
618	1.13e-01	1.32e-02	0.225	2.47948	0.55701	12390.9	BCYRN1	brain cytoplasmic RNA 1
3696	1.13e-01	1.31e-02	0.443	-2.48054	-1.09956	345.67	ITGB8	integrin subunit beta 8
3070	1.13e-01	1.31e-02	0.376	-2.48076	-0.932338	62.06	HELLS	helicase, lymphoid specific
5706	1.13e-01	1.31e-02	0.279	2.47971	0.691688	238.45	PSMC6	proteasome 26S subunit, ATPase 6
1824	1.13e-01	1.31e-02	0.621	-2.4801	-1.53928	22.18	DSC2	desmocollin 2
51079	1.13e-01	1.31e-02	0.327	2.48073	0.812251	110.16	NDUFA13	NADH:ubiquinone oxidoreductase subunit A13
6261	1.13e-01	1.31e-02	0.464	-2.48061	-1.15014	34.97	RYR1	ryanodine receptor 1
23765	1.13e-01	1.31e-02	0.36	-2.47992	-0.891956	64.85	IL17RA	interleukin 17 receptor A
114841040	1.13e-01	1.31e-02	0.494	-2.48001	-1.22484	16	TNRC6B-DT	TNRC6B divergent transcript
164684	1.13e-01	1.31e-02	0.31	2.48143	0.770006	182.95	WBP2NL	WBP2 N-terminal like
754	1.13e-01	1.32e-02	0.383	-2.47902	-0.950008	219.85	PTTG1IP	PTTG1 interacting protein
80142	1.13e-01	1.32e-02	0.638	2.47868	1.58189	28.77	PTGES2	prostaglandin E synthase 2
23175	1.13e-01	1.32e-02	0.217	-2.47828	-0.536754	198.64	LPIN1	lipin 1
93185	1.13e-01	1.32e-02	0.272	2.47775	0.673867	94.82	IGSF8	immunoglobulin superfamily member 8
7283	1.13e-01	1.33e-02	0.303	2.47691	0.749985	55.21	TUBG1	tubulin gamma 1
57666	1.14e-01	1.33e-02	0.377	-2.47635	-0.932508	45.87	FBRSL1	fibrosin like 1
285382	1.14e-01	1.33e-02	0.286	-2.47536	-0.706889	91.12	C3orf70	chromosome 3 open reading frame 70
85301	1.14e-01	1.33e-02	0.58	-2.4748	-1.43581	49.99	COL27A1	collagen type XXVII alpha 1 chain
9284	1.14e-01	1.34e-02	0.459	-2.47332	-1.13462	18.58	NPIPA1	nuclear pore complex interacting protein family member A1
6646	1.14e-01	1.34e-02	0.41	-2.47228	-1.01458	45.03	SOAT1	sterol O-acyltransferase 1
51649	1.14e-01	1.34e-02	0.34	2.47238	0.840343	141.7	MRPS23	mitochondrial ribosomal protein S23
2060	1.15e-01	1.35e-02	0.243	2.47119	0.599699	323.49	EPS15	epidermal growth factor receptor pathway substrate 15
51101	1.15e-01	1.35e-02	0.16	2.47132	0.395168	638.92	ZC2HC1A	zinc finger C2HC-type containing 1A
55632	1.15e-01	1.34e-02	0.246	-2.47172	-0.606851	159.42	G2E3	G2/M-phase specific E3 ubiquitin protein ligase
10131	1.15e-01	1.35e-02	0.334	2.47106	0.825649	53.67	TRAP1	TNF receptor associated protein 1
5504	1.15e-01	1.35e-02	0.278	2.47039	0.685682	81.92	PPP1R2	protein phosphatase 1 regulatory inhibitor subunit 2
65078	1.15e-01	1.35e-02	0.33	2.46998	0.813898	521.69	RTN4R	reticulon 4 receptor
112268058	1.15e-01	1.35e-02	0.604	-2.46909	-1.49036	17.13	LOC112268058
84298	1.15e-01	1.36e-02	0.265	-2.46755	-0.654688	108.51	LLPH	LLP homolog, long-term synaptic facilitation factor
339500	1.15e-01	1.36e-02	0.328	-2.46697	-0.808133	45.03	ZNF678	zinc finger protein 678
5290	1.15e-01	1.36e-02	0.213	-2.46688	-0.526093	202.99	PIK3CA	phosphatidylinositol-4,5-bisphosphate 3-kinase catalytic subunit alpha
441459	1.15e-01	1.36e-02	0.277	-2.46649	-0.683428	63.85	ANKRD18B	ankyrin repeat domain 18B
12	1.16e-01	1.37e-02	0.711	-2.46612	-1.75459	37.91	SERPINA3	serpin family A member 3
2863	1.16e-01	1.37e-02	0.604	2.4655	1.48927	11.36	GPR39	G protein-coupled receptor 39
116138	1.16e-01	1.37e-02	0.236	2.4656	0.583098	136.42	KLHDC3	kelch domain containing 3
7048	1.16e-01	1.37e-02	0.746	-2.46524	-1.83857	22.64	TGFBR2	transforming growth factor beta receptor 2
767	1.16e-01	1.37e-02	0.227	-2.46421	-0.559813	73.41	CA8	carbonic anhydrase 8
6812	1.16e-01	1.37e-02	0.334	2.46411	0.823915	503.53	STXBP1	syntaxin binding protein 1
11128	1.16e-01	1.38e-02	0.277	2.463	0.683241	125.64	POLR3A	RNA polymerase III subunit A
1060	1.16e-01	1.38e-02	0.231	-2.46262	-0.568988	229.76	CENPC	centromere protein C
26289	1.16e-01	1.39e-02	0.331	2.46112	0.815654	306.08	AK5	adenylate kinase 5
107985897	1.16e-01	1.39e-02	0.568	-2.46079	-1.39845	17.75	LOC107985897	uncharacterized LOC107985897
65065	1.16e-01	1.39e-02	0.289	-2.46082	-0.711411	167.33	NBEAL1	neurobeachin like 1
130367	1.16e-01	1.38e-02	0.41	-2.46187	-1.00859	38.23	SGPP2	sphingosine-1-phosphate phosphatase 2
64110	1.16e-01	1.39e-02	0.252	2.461	0.620037	201.1	MAGEF1	MAGE family member F1
23304	1.16e-01	1.38e-02	0.186	-2.46136	-0.457209	273.85	UBR2	ubiquitin protein ligase E3 component n-recognin 2
2683	1.16e-01	1.39e-02	0.611	-2.46051	-1.50256	64.03	B4GALT1	beta-1,4-galactosyltransferase 1
282973	1.16e-01	1.39e-02	0.542	-2.46063	-1.33463	105.86	JAKMIP3	Janus kinase and microtubule interacting protein 3
401612	1.16e-01	1.39e-02	0.537	-2.46103	-1.3214	15.97	SLC25A53	solute carrier family 25 member 53
85464	1.17e-01	1.39e-02	0.294	-2.45926	-0.723866	85.33	SSH2	slingshot protein phosphatase 2
221322	1.17e-01	1.39e-02	0.303	-2.4588	-0.745811	106.47	TBC1D32	TBC1 domain family member 32
51547	1.17e-01	1.40e-02	0.483	-2.45848	-1.18697	65.18	SIRT7	sirtuin 7
402176	1.17e-01	1.40e-02	0.663	-2.45777	-1.63054	16.56	RPL21P44	ribosomal protein L21 pseudogene 44
649446	1.17e-01	1.40e-02	0.357	-2.45747	-0.877732	66.49	DLGAP1-AS1	DLGAP1 antisense RNA 1
2773	1.17e-01	1.40e-02	0.188	-2.45676	-0.462711	203.36	GNAI3	G protein subunit alpha i3
8801	1.17e-01	1.40e-02	0.311	-2.45677	-0.763243	80.17	SUCLG2	succinate-CoA ligase GDP-forming subunit beta
23148	1.17e-01	1.40e-02	0.348	2.45711	0.854685	98.35	NACAD	NAC alpha domain containing
105375785	1.17e-01	1.40e-02	0.555	-2.45624	-1.36269	14.64	LOC105375785	uncharacterized LOC105375785
100129034	1.17e-01	1.41e-02	0.221	2.45588	0.543466	139.59	LOC100129034	uncharacterized LOC100129034
1329	1.17e-01	1.41e-02	0.253	2.45538	0.620662	307.6	COX5B	cytochrome c oxidase subunit 5B
5910	1.17e-01	1.41e-02	0.279	2.45493	0.685743	204	RAP1GDS1	Rap1 GTPase-GDP dissociation stimulator 1
100463486	1.17e-01	1.41e-02	0.78	-2.45488	-1.91572	8835.31	MTRNR2L8	MT-RNR2 like 8 (pseudogene)
548596	1.17e-01	1.41e-02	0.482	2.45447	1.18276	58.9	CKMT1A	creatine kinase, mitochondrial 1A
654429	1.17e-01	1.42e-02	0.545	2.45315	1.33665	113.2	LRTM2	leucine rich repeats and transmembrane domains 2
81565	1.18e-01	1.42e-02	0.298	2.45235	0.73099	407.55	NDEL1	nudE neurodevelopment protein 1 like 1
9627	1.18e-01	1.42e-02	0.733	-2.45147	-1.79693	21.81	SNCAIP	synuclein alpha interacting protein
79077	1.18e-01	1.42e-02	0.492	2.45169	1.2066	24.61	DCTPP1	dCTP pyrophosphatase 1
253260	1.18e-01	1.43e-02	0.214	-2.45082	-0.524261	219.34	RICTOR	RPTOR independent companion of MTOR complex 2
84898	1.18e-01	1.42e-02	0.361	-2.45098	-0.884927	262.33	PLXDC2	plexin domain containing 2
10330	1.18e-01	1.43e-02	0.272	2.45063	0.665817	64.33	CNPY2	canopy FGF signaling regulator 2
5582	1.18e-01	1.43e-02	0.62	2.45048	1.51898	25.17	PRKCG	protein kinase C gamma
57669	1.18e-01	1.43e-02	0.312	-2.45007	-0.764382	48.08	EPB41L5	erythrocyte membrane protein band 4.1 like 5
513	1.18e-01	1.43e-02	0.535	2.44902	1.31145	24.52	ATP5F1D	ATP synthase F1 subunit delta
168850	1.18e-01	1.44e-02	0.248	-2.44793	-0.606567	151.13	ZNF800	zinc finger protein 800
9956	1.18e-01	1.44e-02	0.618	2.44804	1.51367	77.49	HS3ST2	heparan sulfate-glucosamine 3-sulfotransferase 2
11126	1.18e-01	1.44e-02	0.37	-2.44746	-0.906469	46.21	CD160	CD160 molecule
2029	1.18e-01	1.44e-02	0.242	2.44762	0.591182	266.9	ENSA	endosulfine alpha
6674	1.19e-01	1.44e-02	0.426	-2.44602	-1.04208	62.73	SPAG1	sperm associated antigen 1
154881	1.19e-01	1.45e-02	0.326	2.44526	0.796563	156.7	KCTD7	potassium channel tetramerization domain containing 7
10654	1.19e-01	1.45e-02	0.333	2.44448	0.81303	48.78	PMVK	phosphomevalonate kinase
2803	1.19e-01	1.45e-02	0.234	-2.44341	-0.572251	976.16	GOLGA4	golgin A4
10999	1.19e-01	1.45e-02	0.46	2.44385	1.12369	16.12	SLC27A4	solute carrier family 27 member 4
66005	1.19e-01	1.46e-02	0.347	2.4433	0.847661	169.69	CHID1	chitinase domain containing 1
101928274	1.19e-01	1.45e-02	0.672	-2.44427	-1.64271	19.62	LOC101928274	uncharacterized LOC101928274
23293	1.19e-01	1.45e-02	0.309	-2.44387	-0.755703	64.79	SMG6	SMG6 nonsense mediated mRNA decay factor
23466	1.19e-01	1.45e-02	0.31	2.44368	0.758247	2441.86	CBX6	chromobox 6
6611	1.19e-01	1.45e-02	0.238	2.44386	0.581977	213.26	SMS	spermine synthase
54468	1.19e-01	1.46e-02	0.456	-2.44252	-1.11266	34.59	MIOS	meiosis regulator for oocyte development
25923	1.19e-01	1.46e-02	0.305	-2.4419	-0.744455	49.9	ATL3	atlastin GTPase 3
9903	1.20e-01	1.47e-02	0.245	-2.44028	-0.59844	147.47	KLHL21	kelch like family member 21
117248	1.20e-01	1.47e-02	0.381	-2.43975	-0.928729	155.53	GALNT15	polypeptide N-acetylgalactosaminyltransferase 15
90120	1.20e-01	1.47e-02	0.338	2.43934	0.825022	70.55	TMEM250	transmembrane protein 250
414245	1.20e-01	1.47e-02	0.743	-2.4393	-1.81242	13.5	DNAJC9-AS1	DNAJC9 and MRPS16 antisense RNA 1
105369826	1.20e-01	1.47e-02	0.593	-2.43854	-1.44693	36.49	LINC02821	long intergenic non-protein coding RNA 2821
55303	1.20e-01	1.48e-02	0.592	-2.43821	-1.44361	32.16	GIMAP4	GTPase, IMAP family member 4
105378808	1.20e-01	1.48e-02	0.528	-2.43773	-1.28676	47.24	LOC105378808	uncharacterized LOC105378808
8837	1.20e-01	1.48e-02	0.299	-2.43764	-0.728888	284.01	CFLAR	CASP8 and FADD like apoptosis regulator
23648	1.20e-01	1.48e-02	0.196	2.4374	0.478137	437.3	SSBP3	single stranded DNA binding protein 3
347344	1.20e-01	1.48e-02	0.391	-2.43647	-0.953105	43.29	ZNF81	zinc finger protein 81
23646	1.21e-01	1.49e-02	0.403	2.43559	0.981644	38.13	PLD3	phospholipase D family member 3
53834	1.21e-01	1.49e-02	0.593	-2.43502	-1.44508	15.72	FGFRL1	fibroblast growth factor receptor like 1
4821	1.21e-01	1.49e-02	0.615	-2.43446	-1.49785	24.72	NKX2-2	NK2 homeobox 2
6786	1.21e-01	1.49e-02	0.239	2.43399	0.58068	363.41	STIM1	stromal interaction molecule 1
64599	1.21e-01	1.49e-02	0.446	-2.43364	-1.08451	21.49	GIGYF1	GRB10 interacting GYF protein 1
644068	1.21e-01	1.50e-02	0.411	-2.43266	-0.999746	25.14	RPS14P3	ribosomal protein S14 pseudogene 3
2017	1.21e-01	1.50e-02	0.164	2.43239	0.397982	431.58	CTTN	cortactin
100129361	1.21e-01	1.50e-02	0.215	2.43176	0.521793	115.88	SMIM10L1	small integral membrane protein 10 like 1
27327	1.21e-01	1.50e-02	0.221	-2.43149	-0.537836	560.39	TNRC6A	trinucleotide repeat containing adaptor 6A
54587	1.22e-01	1.51e-02	0.617	-2.43086	-1.50092	40.21	MXRA8	matrix remodeling associated 8
3628	1.22e-01	1.51e-02	0.276	2.43041	0.66988	188.41	INPP1	inositol polyphosphate-1-phosphatase
8727	1.22e-01	1.51e-02	0.282	-2.43011	-0.685367	65.11	CTNNAL1	catenin alpha like 1
10276	1.22e-01	1.51e-02	0.328	-2.43062	-0.7981	110.89	NET1	neuroepithelial cell transforming 1
5874	1.22e-01	1.51e-02	0.544	2.4302	1.32156	67.33	RAB27B	RAB27B, member RAS oncogene family
9295	1.22e-01	1.51e-02	0.252	-2.4298	-0.61138	1491.2	SRSF11	serine and arginine rich splicing factor 11
1186	1.22e-01	1.51e-02	0.337	-2.42941	-0.819183	34.98	CLCN7	chloride voltage-gated channel 7
339488	1.22e-01	1.51e-02	0.382	-2.42906	-0.927725	39.51	TFAP2E	transcription factor AP-2 epsilon
51527	1.22e-01	1.52e-02	0.353	2.42793	0.857229	53.1	GSKIP	GSK3B interacting protein
11285	1.22e-01	1.52e-02	0.419	2.42702	1.0164	24.67	B4GALT7	beta-1,4-galactosyltransferase 7
6416	1.22e-01	1.52e-02	0.25	2.42644	0.607307	403.55	MAP2K4	mitogen-activated protein kinase kinase 4
1105	1.23e-01	1.53e-02	0.259	-2.42532	-0.628394	164.03	CHD1	chromodomain helicase DNA binding protein 1
7417	1.23e-01	1.53e-02	0.281	2.42544	0.680813	271.97	VDAC2	voltage dependent anion channel 2
93621	1.23e-01	1.53e-02	0.308	2.42496	0.747752	639	MRFAP1	Morf4 family associated protein 1
5138	1.23e-01	1.54e-02	0.362	2.42382	0.876627	502.12	PDE2A	phosphodiesterase 2A
256051	1.23e-01	1.54e-02	0.455	-2.42353	-1.10176	16.45	ZNF549	zinc finger protein 549
105372974	1.23e-01	1.54e-02	0.427	-2.42338	-1.03378	66.61	SEZ6L-AS1	SEZ6L antisense RNA 1
105376843	1.23e-01	1.55e-02	0.338	-2.42149	-0.817289	88.92	SNHG25	small nucleolar RNA host gene 25
23101	1.24e-01	1.55e-02	0.223	-2.42048	-0.540345	178.6	MCF2L2	MCF.2 cell line derived transforming sequence-like 2
51741	1.24e-01	1.55e-02	0.335	-2.42014	-0.811607	43.59	WWOX	WW domain containing oxidoreductase
154214	1.24e-01	1.56e-02	0.279	-2.41863	-0.673808	85.14	RNF217	ring finger protein 217
92255	1.24e-01	1.56e-02	0.226	2.4179	0.545252	849.37	LMBRD2	LMBR1 domain containing 2
10146	1.24e-01	1.56e-02	0.246	-2.41766	-0.595333	222.13	G3BP1	G3BP stress granule assembly factor 1
55776	1.24e-01	1.56e-02	0.312	2.41754	0.753795	48.51	SAYSD1	SAYSVFN motif domain containing 1
54454	1.24e-01	1.57e-02	0.262	-2.41667	-0.633653	148.89	ATAD2B	ATPase family AAA domain containing 2B
83660	1.24e-01	1.57e-02	0.274	2.4166	0.662539	566.47	TLN2	talin 2
3658	1.24e-01	1.57e-02	0.194	-2.4167	-0.46851	982.12	IREB2	iron responsive element binding protein 2
4597	1.24e-01	1.57e-02	0.38	2.41673	0.917802	35.51	MVD	mevalonate diphosphate decarboxylase
5996	1.24e-01	1.57e-02	1.882	-2.41591	-4.54743	47.43	RGS1	regulator of G protein signaling 1
10529	1.24e-01	1.57e-02	0.203	-2.41624	-0.491152	622.89	NEBL	nebulette
220965	1.24e-01	1.57e-02	0.236	2.41587	0.570176	174.84	FAM13C	family with sequence similarity 13 member C
481	1.25e-01	1.58e-02	0.369	2.41459	0.889828	5894.92	ATP1B1	ATPase Na+/K+ transporting subunit beta 1
254225	1.25e-01	1.58e-02	0.252	-2.41243	-0.607798	104.02	RNF169	ring finger protein 169
404217	1.26e-01	1.59e-02	0.458	2.4112	1.10426	47.01	CTXN1	cortexin 1
644596	1.26e-01	1.59e-02	0.292	2.41127	0.702948	204.75	SMIM10L2B	small integral membrane protein 10 like 2B
54557	1.26e-01	1.59e-02	0.33	2.41072	0.795376	190.07	SGTB	small glutamine rich tetratricopeptide repeat co-chaperone beta
10423	1.26e-01	1.60e-02	0.278	2.40993	0.669747	109.44	CDIPT	CDP-diacylglycerol--inositol 3-phosphatidyltransferase
105372061	1.26e-01	1.60e-02	0.379	-2.40925	-0.912265	545.66	LOC105372061	uncharacterized LOC105372061
9181	1.26e-01	1.60e-02	0.335	2.40859	0.806301	39.27	ARHGEF2	Rho/Rac guanine nucleotide exchange factor 2
256281	1.26e-01	1.60e-02	0.566	2.40879	1.36249	12.67	NUDT14	nudix hydrolase 14
7373	1.26e-01	1.60e-02	0.891	-2.40794	-2.14653	12.15	COL14A1	collagen type XIV alpha 1 chain
7626	1.26e-01	1.60e-02	0.292	2.40812	0.704189	45.2	ZNF75D	zinc finger protein 75D
105371475	1.27e-01	1.61e-02	0.442	-2.40709	-1.06324	48.21	LOC105371475	uncharacterized LOC105371475
254065	1.27e-01	1.61e-02	0.25	-2.40662	-0.600986	139.05	BRWD3	bromodomain and WD repeat domain containing 3
79651	1.27e-01	1.61e-02	0.567	-2.40639	-1.3654	43.11	RHBDF2	rhomboid 5 homolog 2
56999	1.27e-01	1.61e-02	0.663	-2.40611	-1.5963	42.11	ADAMTS9	ADAM metallopeptidase with thrombospondin type 1 motif 9
1982	1.27e-01	1.62e-02	0.231	2.40545	0.555727	1233.84	EIF4G2	eukaryotic translation initiation factor 4 gamma 2
26993	1.27e-01	1.62e-02	0.528	-2.40518	-1.27058	37.87	AKAP8L	A-kinase anchoring protein 8 like
84313	1.27e-01	1.62e-02	0.392	2.4046	0.941986	35.89	VPS25	vacuolar protein sorting 25 homolog
9663	1.27e-01	1.62e-02	0.203	-2.40444	-0.488818	182.98	LPIN2	lipin 2
642987	1.27e-01	1.63e-02	0.269	-2.40324	-0.647575	186.65	TMEM232	transmembrane protein 232
2941	1.27e-01	1.62e-02	0.404	2.40333	0.970879	109.16	GSTA4	glutathione S-transferase alpha 4
6526	1.27e-01	1.62e-02	0.311	-2.40334	-0.747371	517.08	SLC5A3	solute carrier family 5 member 3
105378715	1.27e-01	1.63e-02	0.333	-2.40259	-0.801222	79.5	FAF1-AS1	FAF1 antisense RNA 1
23741	1.27e-01	1.63e-02	0.257	2.40252	0.617294	1325.3	EID1	EP300 interacting inhibitor of differentiation 1
143686	1.27e-01	1.63e-02	0.217	-2.4023	-0.52242	863.49	SESN3	sestrin 3
523	1.27e-01	1.63e-02	0.273	2.40207	0.656274	538.94	ATP6V1A	ATPase H+ transporting V1 subunit A
51232	1.27e-01	1.63e-02	0.209	-2.40127	-0.500696	200.4	CRIM1	cysteine rich transmembrane BMP regulator 1
375248	1.27e-01	1.63e-02	0.249	-2.40114	-0.598102	1130.09	ANKRD36	ankyrin repeat domain 36
2593	1.28e-01	1.64e-02	0.34	2.40033	0.816569	37.51	GAMT	guanidinoacetate N-methyltransferase
221442	1.28e-01	1.64e-02	0.579	-2.40007	-1.39005	14.22	ADCY10P1	ADCY10 pseudogene 1
22909	1.28e-01	1.64e-02	0.322	-2.39944	-0.772392	98.44	FAN1	FANCD2 and FANCI associated nuclease 1
10752	1.28e-01	1.64e-02	0.351	2.39901	0.841555	1635.37	CHL1	cell adhesion molecule L1 like
10069	1.28e-01	1.65e-02	0.476	2.39876	1.14116	34.44	RWDD2B	RWD domain containing 2B
79012	1.28e-01	1.65e-02	0.353	2.39847	0.847522	149.65	CAMKV	CaM kinase like vesicle associated
26354	1.28e-01	1.65e-02	0.204	2.39786	0.488465	129.15	GNL3	G protein nucleolar 3
25859	1.28e-01	1.65e-02	0.457	2.39659	1.0943	151.97	PART1	prostate androgen-regulated transcript 1
84343	1.28e-01	1.66e-02	0.462	-2.39599	-1.10737	25.11	HPS3	HPS3 biogenesis of lysosomal organelles complex 2 subunit 1
56943	1.28e-01	1.66e-02	0.248	2.39612	0.595286	257.01	ENY2	ENY2 transcription and export complex 2 subunit
27020	1.29e-01	1.66e-02	0.293	2.39553	0.70292	1522.14	NPTN	neuroplastin
65108	1.29e-01	1.66e-02	0.528	2.3947	1.26458	62.06	MARCKSL1	MARCKS like 1
84324	1.29e-01	1.67e-02	0.239	2.39361	0.57289	132.95	SARNP	SAP domain containing ribonucleoprotein
65095	1.29e-01	1.67e-02	0.424	-2.39349	-1.01482	37.79	KRI1	KRI1 homolog
79096	1.29e-01	1.67e-02	0.265	2.39292	0.633585	148.05	CSTPP1	centriolar satellite-associated tubulin polyglutamylase complex regulator 1
9588	1.29e-01	1.67e-02	0.319	-2.39232	-0.762049	232.7	PRDX6	peroxiredoxin 6
286102	1.29e-01	1.68e-02	0.302	-2.39207	-0.722501	72.93	TMED10P1	transmembrane p24 trafficking protein 10 pseudogene 1
64746	1.29e-01	1.68e-02	0.229	2.39155	0.548818	260.88	ACBD3	acyl-CoA binding domain containing 3
4681	1.29e-01	1.68e-02	0.483	2.39134	1.15598	43.58	NBL1	NBL1, DAN family BMP antagonist
101730217	1.29e-01	1.68e-02	0.316	-2.39111	-0.755577	71.4	SPECC1L-ADORA2A	SPECC1L-ADORA2A readthrough (NMD candidate)
5711	1.29e-01	1.68e-02	0.354	2.3908	0.845852	39.67	PSMD5	proteasome 26S subunit, non-ATPase 5
79627	1.29e-01	1.68e-02	0.293	-2.39038	-0.700317	316.23	OGFRL1	opioid growth factor receptor like 1
8082	1.29e-01	1.68e-02	0.289	-2.39035	-0.691396	261.65	SSPN	sarcospan
10445	1.29e-01	1.68e-02	0.336	2.39	0.803922	48.24	MCRS1	microspherule protein 1
126567	1.29e-01	1.69e-02	0.436	2.38988	1.0414	46.83	C2CD4C	C2 calcium dependent domain containing 4C
2335	1.30e-01	1.69e-02	0.414	-2.38912	-0.988151	745.12	FN1	fibronectin 1
4154	1.30e-01	1.69e-02	0.225	-2.38852	-0.537756	831.46	MBNL1	muscleblind like splicing regulator 1
100128822	1.30e-01	1.69e-02	0.654	2.38801	1.56161	12.68	LINC01003	long intergenic non-protein coding RNA 1003
55272	1.30e-01	1.69e-02	0.266	2.38799	0.634678	447.39	IMP3	IMP U3 small nucleolar ribonucleoprotein 3
55734	1.30e-01	1.69e-02	0.44	2.38839	1.05043	20.5	ZFP64	ZFP64 zinc finger protein
29920	1.30e-01	1.70e-02	0.312	2.38737	0.745884	328.06	PYCR2	pyrroline-5-carboxylate reductase 2
84620	1.30e-01	1.70e-02	0.407	2.38651	0.971643	52.29	ST6GAL2	ST6 beta-galactoside alpha-2,6-sialyltransferase 2
11334	1.30e-01	1.70e-02	0.29	2.38659	0.693096	459.1	TUSC2	tumor suppressor 2, mitochondrial calcium regulator
254887	1.30e-01	1.70e-02	0.462	2.38575	1.10187	56.26	ZDHHC23	zinc finger DHHC-type palmitoyltransferase 23
6632	1.31e-01	1.71e-02	0.297	2.38397	0.70915	205.04	SNRPD1	small nuclear ribonucleoprotein D1 polypeptide
5921	1.31e-01	1.72e-02	0.19	-2.38274	-0.451856	268.9	RASA1	RAS p21 protein activator 1
7991	1.31e-01	1.72e-02	0.273	2.38281	0.651162	147.43	TUSC3	tumor suppressor candidate 3
158830	1.31e-01	1.72e-02	0.7	-2.38266	-1.66715	23.55	CXorf65	chromosome X open reading frame 65
9673	1.31e-01	1.72e-02	0.288	2.38225	0.687142	112.56	SLC25A44	solute carrier family 25 member 44
81533	1.31e-01	1.72e-02	0.254	2.38199	0.605752	259.98	ITFG1	integrin alpha FG-GAP repeat containing 1
657	1.31e-01	1.73e-02	0.492	-2.38116	-1.17264	29.07	BMPR1A	bone morphogenetic protein receptor type 1A
9045	1.32e-01	1.73e-02	0.234	-2.3801	-0.557171	478.59	RPL14	ribosomal protein L14
84902	1.32e-01	1.73e-02	0.432	-2.37949	-1.02864	63.16	CEP89	centrosomal protein 89
9145	1.32e-01	1.74e-02	0.444	2.37765	1.05613	197.93	SYNGR1	synaptogyrin 1
8293	1.33e-01	1.75e-02	0.292	2.37643	0.693493	49.3	SERF1A	small EDRK-rich factor 1A
662	1.33e-01	1.75e-02	0.602	2.3766	1.4306	13.4	BNIP1	BCL2 interacting protein 1
114659	1.33e-01	1.75e-02	0.525	-2.37678	-1.24702	35.76	LRRC37B	leucine rich repeat containing 37B
2033	1.33e-01	1.75e-02	0.267	-2.37664	-0.633393	281.82	EP300	E1A binding protein p300
92400	1.33e-01	1.75e-02	0.291	2.37594	0.692383	77.58	RBM18	RNA binding motif protein 18
84900	1.33e-01	1.75e-02	0.333	2.37552	0.789983	100.03	RNFT2	ring finger protein, transmembrane 2
57535	1.33e-01	1.75e-02	0.337	2.37517	0.801346	33.65	ELAPOR1	endosome-lysosome associated apoptosis and autophagy regulator 1
101929356	1.33e-01	1.75e-02	0.417	-2.37505	-0.989792	61.06	LOC101929356
2549	1.33e-01	1.76e-02	0.334	-2.37475	-0.792176	285.63	GAB1	GRB2 associated binding protein 1
396	1.33e-01	1.76e-02	0.337	2.37448	0.800046	65.29	ARHGDIA	Rho GDP dissociation inhibitor alpha
130589	1.33e-01	1.76e-02	0.55	-2.37424	-1.30493	23.32	GALM	galactose mutarotase
7265	1.33e-01	1.76e-02	0.221	2.37326	0.524578	276.87	TTC1	tetratricopeptide repeat domain 1
200420	1.33e-01	1.77e-02	0.513	-2.37188	-1.21755	22.56	ALMS1P1	ALMS1 pseudogene 1
400566	1.34e-01	1.77e-02	0.341	2.37164	0.808629	36.97	C17orf97	chromosome 17 open reading frame 97
116843	1.34e-01	1.77e-02	0.266	-2.37089	-0.631383	147.86	SLC18B1	solute carrier family 18 member B1
9569	1.34e-01	1.78e-02	0.345	-2.37043	-0.817216	65.12	GTF2IRD1	GTF2I repeat domain containing 1
8508	1.34e-01	1.78e-02	0.267	2.3693	0.633189	77.24	NIPSNAP1	nipsnap homolog 1
7693	1.34e-01	1.79e-02	0.284	-2.36867	-0.673773	62.93	ZNF134	zinc finger protein 134
30845	1.34e-01	1.79e-02	0.275	2.36798	0.650753	193.18	EHD3	EH domain containing 3
389541	1.34e-01	1.79e-02	0.266	2.36814	0.630102	90.17	LAMTOR4	late endosomal/lysosomal adaptor, MAPK and MTOR activator 4
283871	1.34e-01	1.79e-02	0.252	2.3675	0.595846	133.93	PGP	phosphoglycolate phosphatase
105379251	1.35e-01	1.80e-02	0.338	-2.36662	-0.799701	135.22	LOC105379251	replaced by ID 220869
5538	1.35e-01	1.80e-02	0.183	2.36596	0.433281	322.71	PPT1	palmitoyl-protein thioesterase 1
7587	1.35e-01	1.80e-02	0.228	-2.36568	-0.539076	270.58	ZNF37A	zinc finger protein 37A
23710	1.35e-01	1.80e-02	0.284	2.36584	0.672289	1292.37	GABARAPL1	GABA type A receptor associated protein like 1
79968	1.35e-01	1.80e-02	0.467	-2.36573	-1.10587	25.3	WDR76	WD repeat domain 76
57186	1.35e-01	1.80e-02	0.376	-2.36534	-0.890108	64.37	RALGAPA2	Ral GTPase activating protein catalytic subunit alpha 2
80333	1.35e-01	1.80e-02	0.218	-2.3651	-0.51658	372.33	KCNIP4	potassium voltage-gated channel interacting protein 4
56969	1.35e-01	1.80e-02	0.437	-2.36471	-1.03378	26.94	RPL23AP32	ribosomal protein L23a pseudogene 32
79717	1.35e-01	1.81e-02	0.209	2.36267	0.493046	156.53	PPCS	phosphopantothenoylcysteine synthetase
442075	1.35e-01	1.81e-02	0.595	-2.36275	-1.40542	35.17	EMC3-AS1	EMC3 antisense RNA 1
81551	1.35e-01	1.81e-02	0.389	2.36319	0.919844	539.39	STMN4	stathmin 4
3250	1.35e-01	1.81e-02	0.667	-2.36278	-1.57512	26.71	HPR	haptoglobin-related protein
100507564	1.36e-01	1.83e-02	0.426	2.36028	1.00465	35.8	MAGOH-DT	MAGOH divergent transcript
128308	1.36e-01	1.82e-02	0.395	2.36058	0.931828	61.43	MRPL55	mitochondrial ribosomal protein L55
5861	1.36e-01	1.83e-02	0.326	2.36044	0.768541	493.83	RAB1A	RAB1A, member RAS oncogene family
64417	1.36e-01	1.82e-02	0.345	2.36112	0.814115	61.83	TMEM267	transmembrane protein 267
80013	1.36e-01	1.83e-02	0.237	2.36021	0.558941	166.06	MINDY3	MINDY lysine 48 deubiquitinase 3
55716	1.36e-01	1.82e-02	0.48	-2.36089	-1.13244	27.32	LMBR1L	limb development membrane protein 1 like
2010	1.36e-01	1.83e-02	0.334	2.3605	0.788553	50	EMD	emerin
105374407	1.36e-01	1.83e-02	0.447	-2.35976	-1.05391	25.57	LOC105374407
55233	1.36e-01	1.83e-02	0.288	-2.35872	-0.680052	62.15	MOB1A	MOB kinase activator 1A
51167	1.36e-01	1.83e-02	0.278	-2.35881	-0.655857	62.07	CYB5R4	cytochrome b5 reductase 4
107987147	1.36e-01	1.83e-02	0.369	-2.35913	-0.870555	40.14	LOC107987147
643	1.36e-01	1.83e-02	0.449	-2.35949	-1.05903	27.44	CXCR5	C-X-C motif chemokine receptor 5
9488	1.36e-01	1.83e-02	0.372	-2.3588	-0.877797	31.65	PIGB	phosphatidylinositol glycan anchor biosynthesis class B
203547	1.36e-01	1.84e-02	0.17	2.35844	0.40041	265.73	VMA21	vacuolar ATPase assembly factor VMA21
5292	1.36e-01	1.84e-02	0.852	-2.35761	-2.00924	22.46	PIM1	Pim-1 proto-oncogene, serine/threonine kinase
10068	1.36e-01	1.84e-02	0.314	-2.35692	-0.74124	66.9	IL18BP	interleukin 18 binding protein
10893	1.36e-01	1.85e-02	0.489	2.35639	1.1529	15.53	MMP24	matrix metallopeptidase 24
2619	1.36e-01	1.85e-02	0.874	-2.35583	-2.0587	13.3	GAS1	growth arrest specific 1
221656	1.37e-01	1.85e-02	0.386	-2.35494	-0.908322	26.2	KDM1B	lysine demethylase 1B
105369507	1.37e-01	1.85e-02	0.355	-2.35512	-0.835558	41.76	CADM1-AS1	CADM1 antisense RNA 1
57325	1.37e-01	1.85e-02	0.227	2.35514	0.533933	120.92	KAT14	lysine acetyltransferase 14
57095	1.37e-01	1.86e-02	0.324	2.3533	0.761857	230.31	PITHD1	PITH domain containing 1
10417	1.37e-01	1.86e-02	0.656	2.35299	1.54262	33.91	SPON2	spondin 2
112268092	1.37e-01	1.86e-02	0.357	-2.35318	-0.839642	84.61	LOC112268092
617	1.37e-01	1.87e-02	0.635	2.35242	1.49378	15.99	BCS1L	BCS1 homolog, ubiquinol-cytochrome c reductase complex chaperone
374882	1.37e-01	1.86e-02	0.334	2.35248	0.786637	50.51	TMEM205	transmembrane protein 205
64418	1.37e-01	1.87e-02	0.32	-2.35144	-0.752263	64.87	TMEM168	transmembrane protein 168
375743	1.37e-01	1.87e-02	0.242	-2.35131	-0.568633	165.01	PTAR1	protein prenyltransferase alpha subunit repeat containing 1
51031	1.37e-01	1.87e-02	0.321	2.35136	0.755711	73.32	GLOD4	glyoxalase domain containing 4
283464	1.37e-01	1.87e-02	0.264	-2.35065	-0.620323	136.15	GXYLT1	glucoside xylosyltransferase 1
51023	1.38e-01	1.88e-02	0.293	2.34953	0.689272	94.75	MRPS18C	mitochondrial ribosomal protein S18C
27300	1.38e-01	1.88e-02	0.281	-2.34928	-0.661019	59.11	ZNF544	zinc finger protein 544
27245	1.38e-01	1.89e-02	0.293	-2.34826	-0.687319	76.25	AHDC1	AT-hook DNA binding motif containing 1
57567	1.38e-01	1.89e-02	0.664	-2.34843	-1.55823	14.56	ZNF319	zinc finger protein 319
2531	1.39e-01	1.89e-02	0.226	-2.3466	-0.52984	347.86	KDSR	3-ketodihydrosphingosine reductase
152789	1.39e-01	1.90e-02	0.285	2.34618	0.668968	177.24	JAKMIP1	janus kinase and microtubule interacting protein 1
9469	1.39e-01	1.90e-02	0.55	-2.34621	-1.29123	15.16	CHST3	carbohydrate sulfotransferase 3
348262	1.39e-01	1.90e-02	0.238	2.34587	0.55728	235.07	MCRIP1	MAPK regulated corepressor interacting protein 1
4974	1.39e-01	1.90e-02	0.271	2.34525	0.635298	72.86	OMG	oligodendrocyte myelin glycoprotein
51390	1.39e-01	1.90e-02	0.225	2.34479	0.527241	174.71	AIG1	androgen induced 1
100507246	1.39e-01	1.90e-02	0.483	2.34469	1.13311	50.08	SNHG16	small nucleolar RNA host gene 16
79776	1.39e-01	1.91e-02	0.31	-2.3435	-0.725533	194.73	ZFHX4	zinc finger homeobox 4
100271836	1.39e-01	1.91e-02	0.375	-2.3437	-0.879077	101.41	SMG1P3	SMG1 pseudogene 3
115560	1.40e-01	1.93e-02	0.701	-2.34046	-1.64011	14.07	ZNF501	zinc finger protein 501
91137	1.40e-01	1.92e-02	0.215	2.34088	0.503073	139.43	SLC25A46	solute carrier family 25 member 46
8793	1.40e-01	1.93e-02	0.836	-2.34048	-1.95682	12.18	TNFRSF10D	TNF receptor superfamily member 10d
5870	1.40e-01	1.93e-02	0.217	2.33978	0.507992	733.09	RAB6A	RAB6A, member RAS oncogene family
56963	1.40e-01	1.93e-02	0.28	2.33979	0.654335	243.76	RGMA	repulsive guidance molecule BMP co-receptor a
28958	1.40e-01	1.93e-02	0.357	2.34013	0.835348	87.07	COA3	cytochrome c oxidase assembly factor 3
8161	1.40e-01	1.93e-02	0.239	-2.33974	-0.558496	85.28	COIL	coilin
57730	1.40e-01	1.93e-02	0.232	-2.33891	-0.542884	927.92	ANKRD36B	ankyrin repeat domain 36B
6752	1.40e-01	1.93e-02	0.27	2.33881	0.63037	275.9	SSTR2	somatostatin receptor 2
339344	1.40e-01	1.93e-02	0.254	2.33908	0.594732	66.4	MYPOP	Myb related transcription factor, partner of profilin
6586	1.40e-01	1.94e-02	0.332	2.33791	0.775664	59.21	SLIT3	slit guidance ligand 3
8707	1.41e-01	1.94e-02	0.455	2.33731	1.06263	151.73	B3GALT2	beta-1,3-galactosyltransferase 2
10465	1.41e-01	1.95e-02	0.481	2.3366	1.12463	29.26	PPIH	peptidylprolyl isomerase H
54891	1.41e-01	1.95e-02	0.198	-2.33666	-0.461732	300.56	INO80D	INO80 complex subunit D
51129	1.41e-01	1.94e-02	0.633	-2.33689	-1.48035	42.37	ANGPTL4	angiopoietin like 4
1310	1.41e-01	1.95e-02	0.361	2.33579	0.843972	35	COL19A1	collagen type XIX alpha 1 chain
90121	1.41e-01	1.95e-02	0.189	2.33595	0.440615	281.21	TSR2	TSR2 ribosome maturation factor
84309	1.41e-01	1.95e-02	0.296	2.3354	0.691048	172.84	NUDT16L1	nudix hydrolase 16 like 1
285195	1.41e-01	1.95e-02	0.44	-2.33491	-1.02829	70.64	SLC9A9	solute carrier family 9 member A9
100506603	1.41e-01	1.96e-02	0.556	-2.3345	-1.29726	14.33	VASH1-AS1	VASH1 antisense RNA 1
10483	1.41e-01	1.96e-02	0.288	2.33442	0.672604	101.37	SEC23B	SEC23 homolog B, COPII coat complex component
65997	1.41e-01	1.96e-02	0.448	2.33359	1.04479	33.48	RASL11B	RAS like family 11 member B
51434	1.41e-01	1.96e-02	0.272	2.3336	0.635731	91.68	ANAPC7	anaphase promoting complex subunit 7
10039	1.41e-01	1.97e-02	0.328	2.33249	0.766079	69.68	PARP3	poly(ADP-ribose) polymerase family member 3
23404	1.41e-01	1.97e-02	0.434	-2.33234	-1.01182	38.97	EXOSC2	exosome component 2
22902	1.42e-01	1.97e-02	0.224	2.33176	0.521198	1576	RUFY3	RUN and FYVE domain containing 3
92259	1.42e-01	1.97e-02	0.335	2.33146	0.782118	99.1	MRPS36	mitochondrial ribosomal protein S36
7070	1.42e-01	1.97e-02	0.403	2.33107	0.93921	877.15	THY1	Thy-1 cell surface antigen
64412	1.42e-01	1.98e-02	0.277	2.33097	0.644882	347.04	GZF1	GDNF inducible zinc finger protein 1
8867	1.42e-01	1.98e-02	0.289	2.33055	0.673454	775.42	SYNJ1	synaptojanin 1
100532736	1.42e-01	1.98e-02	0.485	2.3296	1.13037	44.38	MICOS10-NBL1	MICOS10-NBL1 readthrough
10257	1.42e-01	1.98e-02	0.471	-2.32961	-1.09685	35.12	ABCC4	ATP binding cassette subfamily C member 4
51248	1.42e-01	1.98e-02	0.271	2.33009	0.631479	119.34	PDZD11	PDZ domain containing 11
2157	1.42e-01	1.98e-02	0.332	2.3295	0.77293	145.62	F8	coagulation factor VIII
8851	1.42e-01	1.99e-02	0.33	2.32875	0.769369	3499.22	CDK5R1	cyclin dependent kinase 5 regulatory subunit 1
9720	1.42e-01	1.99e-02	0.314	-2.32816	-0.72996	361.9	CCDC144A	coiled-coil domain containing 144A
80264	1.42e-01	2.00e-02	0.378	-2.3271	-0.879106	31.02	ZNF430	zinc finger protein 430
23108	1.43e-01	2.00e-02	0.334	2.32628	0.777945	63.21	RAP1GAP2	RAP1 GTPase activating protein 2
8417	1.43e-01	2.00e-02	0.174	2.32561	0.40497	348.49	STX7	syntaxin 7
11176	1.43e-01	2.01e-02	0.279	-2.32498	-0.649479	182.28	BAZ2A	bromodomain adjacent to zinc finger domain 2A
55876	1.43e-01	2.01e-02	0.504	-2.32459	-1.17111	11.49	GSDMB	gasdermin B
116	1.43e-01	2.01e-02	0.695	2.32455	1.61494	24.11	ADCYAP1	adenylate cyclase activating polypeptide 1
27341	1.43e-01	2.01e-02	0.346	2.32488	0.805023	65.24	RRP7A	ribosomal RNA processing 7 homolog A
59339	1.43e-01	2.01e-02	0.288	-2.32428	-0.670498	170.3	PLEKHA2	pleckstrin homology domain containing A2
284618	1.44e-01	2.02e-02	0.356	2.32223	0.825651	41.36	RUSC1-AS1	RUSC1 antisense RNA 1
22880	1.44e-01	2.02e-02	0.411	-2.32219	-0.953851	23.44	MORC2	MORC family CW-type zinc finger 2
84142	1.44e-01	2.03e-02	0.29	2.32155	0.673798	80.77	ABRAXAS1	abraxas 1, BRCA1 A complex subunit
728392	1.44e-01	2.02e-02	0.301	2.32181	0.699163	475.79	LOC728392	uncharacterized LOC728392
8239	1.44e-01	2.03e-02	0.194	2.32155	0.45142	440.4	USP9X	ubiquitin specific peptidase 9 X-linked
9734	1.44e-01	2.03e-02	0.265	2.32055	0.615475	242.32	HDAC9	histone deacetylase 9
140465	1.44e-01	2.03e-02	0.297	2.32019	0.688589	81.18	MYL6B	myosin light chain 6B
107985138	1.44e-01	2.04e-02	0.502	-2.31947	-1.16478	13.08	LOC107985138	uncharacterized LOC107985138
22918	1.44e-01	2.04e-02	0.87	-2.31952	-2.01712	27.22	CD93	CD93 molecule
3727	1.44e-01	2.04e-02	0.355	-2.31923	-0.824071	249.02	JUND	JunD proto-oncogene, AP-1 transcription factor subunit
51538	1.44e-01	2.04e-02	0.224	2.31857	0.518309	250.07	ZCCHC17	zinc finger CCHC-type containing 17
253461	1.44e-01	2.05e-02	0.25	-2.31794	-0.579487	539.71	ZBTB38	zinc finger and BTB domain containing 38
5799	1.44e-01	2.04e-02	0.321	2.31805	0.744874	172.26	PTPRN2	protein tyrosine phosphatase receptor type N2
23764	1.44e-01	2.05e-02	0.652	-2.31775	-1.51231	15.51	MAFF	MAF bZIP transcription factor F
90624	1.45e-01	2.05e-02	0.218	2.31652	0.504209	390.13	LYRM7	LYR motif containing 7
6612	1.45e-01	2.06e-02	0.241	2.31542	0.559066	1495.8	SUMO3	small ubiquitin like modifier 3
81615	1.45e-01	2.06e-02	0.596	2.31515	1.37981	24.69	TMEM163	transmembrane protein 163
462	1.45e-01	2.06e-02	0.429	-2.31453	-0.993507	18.91	SERPINC1	serpin family C member 1
85359	1.45e-01	2.06e-02	0.37	2.31456	0.856233	25.44	DGCR6L	DiGeorge syndrome critical region gene 6 like
4660	1.45e-01	2.07e-02	0.198	2.31387	0.457532	821.11	PPP1R12B	protein phosphatase 1 regulatory subunit 12B
1124	1.45e-01	2.07e-02	0.402	2.3139	0.92984	85.77	CHN2	chimerin 2
9570	1.45e-01	2.07e-02	0.249	2.31358	0.575987	78.66	GOSR2	golgi SNAP receptor complex member 2
79871	1.46e-01	2.07e-02	0.23	-2.31315	-0.533134	392.11	RPAP2	RNA polymerase II associated protein 2
9861	1.46e-01	2.07e-02	0.299	-2.31265	-0.691554	74.48	PSMD6	proteasome 26S subunit, non-ATPase 6
107986369	1.46e-01	2.07e-02	0.473	-2.31282	-1.09351	51.77	LOC107986369
6672	1.46e-01	2.08e-02	0.459	-2.3112	-1.06126	78.48	SP100	SP100 nuclear antigen
51264	1.46e-01	2.08e-02	0.339	2.3108	0.783995	91.79	MRPL27	mitochondrial ribosomal protein L27
10134	1.46e-01	2.08e-02	0.273	2.31073	0.630704	218.84	BCAP31	B cell receptor associated protein 31
9829	1.46e-01	2.09e-02	0.343	2.30987	0.79303	357.13	DNAJC6	DnaJ heat shock protein family (Hsp40) member C6
728841	1.46e-01	2.09e-02	0.437	-2.30944	-1.00905	46.15	NBPF8	NBPF member 8
100505876	1.46e-01	2.09e-02	0.251	2.30972	0.578908	190.92	CEBPZOS	CEBPZ opposite strand
7994	1.46e-01	2.09e-02	0.204	-2.30951	-0.471278	478.87	KAT6A	lysine acetyltransferase 6A
161	1.46e-01	2.09e-02	0.236	2.30899	0.544228	93.55	AP2A2	adaptor related protein complex 2 subunit alpha 2
11078	1.46e-01	2.09e-02	0.744	-2.30901	-1.71737	35.07	TRIOBP	TRIO and F-actin binding protein
400	1.46e-01	2.10e-02	0.197	2.30864	0.455614	311.84	ARL1	ADP ribosylation factor like GTPase 1
105376244	1.46e-01	2.10e-02	0.497	-2.30827	-1.14682	26.8	LOC105376244	uncharacterized LOC105376244
107985481	1.46e-01	2.10e-02	0.404	-2.30793	-0.931521	28.91	LOC107985481
29102	1.46e-01	2.10e-02	0.199	2.30748	0.460109	163.55	DROSHA	drosha ribonuclease III
219771	1.46e-01	2.10e-02	0.294	2.30766	0.679099	185.87	CCNY	cyclin Y
401115	1.47e-01	2.11e-02	0.456	2.30678	1.05208	52.37	C4orf48	chromosome 4 open reading frame 48
130162	1.47e-01	2.11e-02	0.327	-2.30615	-0.753123	56.7	CLHC1	clathrin heavy chain linker domain containing 1
663	1.47e-01	2.11e-02	0.339	-2.30624	-0.782821	128.84	BNIP2	BCL2 interacting protein 2
3163	1.47e-01	2.11e-02	0.264	2.30626	0.609823	84.28	HMOX2	heme oxygenase 2
79870	1.47e-01	2.11e-02	0.24	2.30586	0.554213	315.47	BAALC	BAALC binder of MAP3K1 and KLF4
2044	1.47e-01	2.12e-02	0.33	2.30518	0.760887	134.61	EPHA5	EPH receptor A5
51003	1.47e-01	2.12e-02	0.306	2.3049	0.704428	58.37	MED31	mediator complex subunit 31
440097	1.47e-01	2.12e-02	0.54	-2.30465	-1.24561	26.76	DBX2	developing brain homeobox 2
81706	1.47e-01	2.13e-02	0.437	2.30334	1.00626	81.6	PPP1R14C	protein phosphatase 1 regulatory inhibitor subunit 14C
105376725	1.48e-01	2.13e-02	0.49	-2.30274	-1.12777	17.32	LOC105376725
1781	1.48e-01	2.13e-02	0.272	2.30207	0.626898	1135.87	DYNC1I2	dynein cytoplasmic 1 intermediate chain 2
79672	1.48e-01	2.13e-02	0.374	2.30221	0.861454	54.42	FN3KRP	fructosamine 3 kinase related protein
105371672	1.48e-01	2.14e-02	0.641	2.30138	1.47437	38.08	LOC105371672	uncharacterized LOC105371672
51205	1.48e-01	2.14e-02	0.357	-2.30032	-0.822319	25.56	ACP6	acid phosphatase 6, lysophosphatidic
642799	1.49e-01	2.15e-02	0.467	-2.29895	-1.07295	19.28	NPIPA2	nuclear pore complex interacting protein family member A2
4734	1.49e-01	2.15e-02	0.625	-2.29848	-1.43633	19.88	NEDD4	NEDD4 E3 ubiquitin protein ligase
64388	1.49e-01	2.16e-02	0.358	2.29816	0.823778	79.47	GREM2	gremlin 2, DAN family BMP antagonist
102724625	1.49e-01	2.16e-02	0.533	-2.29804	-1.22581	13.78	LOC102724625	uncharacterized LOC102724625
127700	1.49e-01	2.16e-02	0.426	2.29714	0.978628	48.68	OSCP1	organic solute carrier partner 1
728492	1.49e-01	2.16e-02	0.29	2.2971	0.666103	49.67	SERF1B	small EDRK-rich factor 1B
109951030	1.49e-01	2.16e-02	0.463	-2.29734	-1.06443	18.86	PKD1P3-NPIPA1	PKD1P3-NPIPA1 readthrough
8065	1.49e-01	2.16e-02	0.166	2.29652	0.381353	346.38	CUL5	cullin 5
84140	1.49e-01	2.17e-02	0.28	-2.29613	-0.642116	142.56	FAM161A	FAM161 centrosomal protein A
10120	1.49e-01	2.17e-02	0.331	2.29564	0.759232	106.12	ACTR1B	actin related protein 1B
84107	1.49e-01	2.17e-02	0.567	-2.29583	-1.3023	19.75	ZIC4	Zic family member 4
5046	1.49e-01	2.17e-02	0.679	2.29567	1.55842	17.46	PCSK6	proprotein convertase subtilisin/kexin type 6
57606	1.49e-01	2.17e-02	0.226	-2.29529	-0.518782	220.93	SLAIN2	SLAIN motif family member 2
84735	1.49e-01	2.17e-02	0.851	2.29471	1.9532	295.06	CNDP1	carnosine dipeptidase 1
998	1.49e-01	2.18e-02	0.358	2.29446	0.821384	220.41	CDC42	cell division cycle 42
3964	1.50e-01	2.18e-02	0.223	-2.29364	-0.512068	130.52	LGALS8	galectin 8
90637	1.50e-01	2.18e-02	0.386	2.29344	0.885346	41.8	ZFAND2A	zinc finger AN1-type containing 2A
9107	1.50e-01	2.18e-02	0.226	2.29324	0.517899	472.72	MTMR6	myotubularin related protein 6
10973	1.50e-01	2.19e-02	0.226	-2.29266	-0.517649	127.21	ASCC3	activating signal cointegrator 1 complex subunit 3
55737	1.50e-01	2.20e-02	0.275	2.29076	0.630715	457.15	VPS35	VPS35 retromer complex component
7096	1.50e-01	2.20e-02	0.532	-2.29019	-1.21924	34.12	TLR1	toll like receptor 1
84539	1.50e-01	2.20e-02	0.626	2.29037	1.4348	29.31	MCHR2	melanin concentrating hormone receptor 2
9173	1.51e-01	2.21e-02	1.395	-2.28943	-3.19392	23.61	IL1RL1	interleukin 1 receptor like 1
54625	1.51e-01	2.20e-02	0.322	-2.28978	-0.738187	107.17	PARP14	poly(ADP-ribose) polymerase family member 14
7091	1.51e-01	2.21e-02	0.363	2.28904	0.830428	413.12	TLE4	TLE family member 4, transcriptional corepressor
32	1.51e-01	2.21e-02	0.509	-2.28926	-1.16549	51.49	ACACB	acetyl-CoA carboxylase beta
4616	1.51e-01	2.21e-02	0.464	-2.28914	-1.06257	75.18	GADD45B	growth arrest and DNA damage inducible beta
51427	1.51e-01	2.21e-02	0.525	-2.28806	-1.20192	17.34	ZNF107	zinc finger protein 107
221037	1.51e-01	2.21e-02	0.212	-2.28787	-0.485751	387.52	JMJD1C	jumonji domain containing 1C
22992	1.51e-01	2.21e-02	0.223	-2.28802	-0.510289	151.19	KDM2A	lysine demethylase 2A
123207	1.51e-01	2.21e-02	0.364	-2.28832	-0.832096	80.79	C15orf40	chromosome 15 open reading frame 40
26580	1.51e-01	2.22e-02	0.329	2.28734	0.753039	183.47	BSCL2	BSCL2 lipid droplet biogenesis associated, seipin
5694	1.51e-01	2.22e-02	0.319	2.28715	0.730227	107.65	PSMB6	proteasome 20S subunit beta 6
131544	1.51e-01	2.22e-02	0.321	-2.2868	-0.733357	127	CRYBG3	crystallin beta-gamma domain containing 3
55683	1.51e-01	2.22e-02	0.258	-2.28611	-0.590703	245.84	KANSL3	KAT8 regulatory NSL complex subunit 3
219738	1.51e-01	2.23e-02	0.467	2.28583	1.06697	35.36	FAM241B	family with sequence similarity 241 member B
10525	1.51e-01	2.23e-02	0.265	2.28501	0.605735	281.61	HYOU1	hypoxia up-regulated 1
4234	1.51e-01	2.23e-02	0.66	2.28503	1.50903	18.15	METTL1	methyltransferase 1, tRNA methylguanosine
3911	1.51e-01	2.23e-02	0.379	-2.28526	-0.865602	31.92	LAMA5	laminin subunit alpha 5
3689	1.51e-01	2.23e-02	0.596	-2.2855	-1.36236	88.25	ITGB2	integrin subunit beta 2
23743	1.51e-01	2.23e-02	0.514	-2.28471	-1.17448	39.17	BHMT2	betaine--homocysteine S-methyltransferase 2
254394	1.51e-01	2.23e-02	0.597	-2.28451	-1.36448	18.25	MCM9	minichromosome maintenance 9 homologous recombination repair factor
55198	1.51e-01	2.23e-02	0.338	-2.28441	-0.772893	94.87	APPL2	adaptor protein, phosphotyrosine interacting with PH domain and leucine zipper 2
29078	1.52e-01	2.24e-02	0.385	2.28304	0.878782	109.41	NDUFAF4	NADH:ubiquinone oxidoreductase complex assembly factor 4
23322	1.52e-01	2.24e-02	0.276	2.2829	0.629632	61.59	RPGRIP1L	RPGRIP1 like
1577	1.52e-01	2.25e-02	0.447	-2.28244	-1.02118	19.16	CYP3A5	cytochrome P450 family 3 subfamily A member 5
200407	1.52e-01	2.25e-02	0.293	2.28143	0.669527	2476.97	CREG2	cellular repressor of E1A stimulated genes 2
80727	1.52e-01	2.25e-02	0.301	2.2814	0.686175	57.04	TTYH3	tweety family member 3
474343	1.52e-01	2.25e-02	0.411	2.28144	0.936827	27.78	SPIN2B	spindlin family member 2B
79366	1.52e-01	2.25e-02	0.4	-2.28142	-0.913383	112.34	HMGN5	high mobility group nucleosome binding domain 5
9611	1.52e-01	2.26e-02	0.217	-2.28084	-0.495498	822.23	NCOR1	nuclear receptor corepressor 1
22926	1.52e-01	2.26e-02	0.223	-2.27987	-0.508258	139.84	ATF6	activating transcription factor 6
10989	1.52e-01	2.26e-02	0.2	2.27954	0.455372	182.81	IMMT	inner membrane mitochondrial protein
57472	1.52e-01	2.27e-02	0.248	-2.27911	-0.565561	193.67	CNOT6	CCR4-NOT transcription complex subunit 6
107133515	1.52e-01	2.27e-02	0.259	-2.27904	-0.589813	96.89	SMURF2P1-LRRC37BP1	SMURF2P1-LRRC37BP1 readthrough transcribed pseudogene
322	1.53e-01	2.27e-02	0.36	2.27831	0.819774	105.48	APBB1	amyloid beta precursor protein binding family B member 1
10627	1.53e-01	2.27e-02	0.509	-2.27815	-1.15974	82.39	MYL12A	myosin light chain 12A
84458	1.53e-01	2.28e-02	0.209	-2.27697	-0.475718	285.07	LCOR	ligand dependent nuclear receptor corepressor
140733	1.53e-01	2.28e-02	0.277	2.27722	0.631476	134.84	MACROD2	mono-ADP ribosylhydrolase 2
3692	1.53e-01	2.28e-02	0.296	2.27711	0.673575	60.42	EIF6	eukaryotic translation initiation factor 6
91582	1.53e-01	2.28e-02	0.373	2.27652	0.848641	48.84	RPS19BP1	ribosomal protein S19 binding protein 1
2556	1.53e-01	2.28e-02	0.492	2.27668	1.12046	543.74	GABRA3	gamma-aminobutyric acid type A receptor subunit alpha3
2071	1.53e-01	2.28e-02	0.238	2.27628	0.54272	133.05	ERCC3	ERCC excision repair 3, TFIIH core complex helicase subunit
11329	1.53e-01	2.29e-02	0.387	-2.27568	-0.881231	54.62	STK38	serine/threonine kinase 38
8402	1.53e-01	2.28e-02	0.283	2.27594	0.642978	121.95	SLC25A11	solute carrier family 25 member 11
113235	1.53e-01	2.29e-02	0.362	-2.27576	-0.824031	91.26	SLC46A1	solute carrier family 46 member 1
51315	1.53e-01	2.29e-02	0.387	-2.27451	-0.879128	66.02	KRCC1	lysine rich coiled-coil 1
51255	1.54e-01	2.30e-02	0.386	2.27288	0.878063	62.68	RNF181	ring finger protein 181
22925	1.54e-01	2.30e-02	0.465	-2.27303	-1.0562	31.3	PLA2R1	phospholipase A2 receptor 1
1595	1.54e-01	2.30e-02	0.294	2.27293	0.668965	157.42	CYP51A1	cytochrome P450 family 51 subfamily A member 1
5049	1.54e-01	2.30e-02	0.182	2.27321	0.414368	475.04	PAFAH1B2	platelet activating factor acetylhydrolase 1b catalytic subunit 2
3329	1.54e-01	2.31e-02	0.298	2.27249	0.677072	474.25	HSPD1	heat shock protein family D (Hsp60) member 1
163081	1.54e-01	2.31e-02	0.391	-2.27256	-0.887679	26.43	ZNF567	zinc finger protein 567
109864274	1.54e-01	2.31e-02	0.668	-2.27199	-1.51677	14.25	RNA5-8SN4	RNA, 5.8S ribosomal N4
517	1.54e-01	2.32e-02	0.172	2.27092	0.38977	443.6	ATP5MC2	ATP synthase membrane subunit c locus 2
[truncated: 12,437 more rows]
